# Supplementary material for: Complex interplay between neutral and adaptive evolution shaped differential genomic background and disease susceptibility along the Italian peninsula
Source: Sci Rep. 2016 Sep 1;6:32513. doi: 10.1038/srep32513 (PMC5007512; doi:10.1038/srep32513)
Supplement: Supplementary Tables S2-s3 [file srep32513-s2.xls]

## Sheet: Supplementary Table S2
Supplementary Table S2 Top 1% of f3 values according to computed Z-scores (on the left) and significant population trios retained after ALDER analysis (on the right)
RECIPIENT	SOURCE1	SOURCE2	f3	p-value	z-score		RECIPIENT	SOURCE1	SOURCE2	p-value	2-ref z-score	2-ref decay rate	years (BP)
C_ITA	Palestinian	CEU	-0.00080637	2.07342e-05	-38.8909		S_ITA	GBR	Egyptians	2.2e-05	4.25	20.91 +/- 4.92	522.75 +/- 123
C_ITA	Palestinian	GBR	-0.000797319	2.09253e-05	-38.1032		S_ITA	Orcadian	Egyptians	3.6e-05	4.13	28.34 +/- 6.86	708.5 +/- 171.5
C_ITA	S_ITA	GBR	-0.00032522	8.79874e-06	-36.9622		S_ITA	CEU	Egyptians	0.00016	3.78	18.26 +/- 4.84	456.5 +/- 121
C_ITA	GBR	Beduin	-0.000948889	2.57119e-05	-36.9047		S_ITA	Hungarians	Egyptians	0.0014	3.2	27.79 +/- 8.48	694.75 +/- 212
C_ITA	CEU	Beduin	-0.000922382	2.53504e-05	-36.3853		S_ITA	Egyptians	Croats	0.0026	3.01	22.55 +/- 7.48	563.75 +/- 187
C_ITA	SARD	Lezgins	-0.000969755	2.75515e-05	-35.1979		C_ITA	Jordanians	Lithuanians	0.00011	3.86	26.86 +/- 6.61	671.5 +/- 165.25
C_ITA	S_ITA	CEU	-0.00029744	8.49745e-06	-35.0035		C_ITA	Palestinian	Ukranians	0.00016	3.78	45.09 +/- 8.01	1127.25 +/- 200.25
S_ITA	CEU	Beduin	-0.000962276	2.7812e-05	-34.5993		C_ITA	Palestinian	GBR	0.00023	3.68	39.54 +/- 7.73	988.5 +/- 193.25
S_ITA	Palestinian	CEU	-0.0007742	2.27925e-05	-33.9673		C_ITA	Palestinian	Lithuanians	0.00049	3.49	29.25 +/- 8.39	731.25 +/- 209.75
S_ITA	N_ITA	Beduin	-0.000600456	1.78667e-05	-33.6075		C_ITA	Palestinian	Russias	0.0011	3.27	61.54 +/- 13.63	1538.5 +/- 340.75
S_ITA	GBR	Beduin	-0.000961002	2.87638e-05	-33.4101		C_ITA	Jordanians	Ukranians	0.0018	3.12	40.74 +/- 8.05	1018.5 +/- 201.25
S_ITA	N_ITA	Palestinian	-0.0004829	1.45875e-05	-33.1036		C_ITA	Swedish	Jordanians	0.0019	3.11	37.55 +/- 9.61	938.75 +/- 240.25
TSI	Palestinian	CEU	-0.000711151	2.18355e-05	-32.5685		N_ITA	Belorussians	S_ITA	0.003	2.97	72.73 +/- 15.95	1818.25 +/- 398.75
N_ITA	Russias	SARD	-0.000889909	2.762e-05	-32.2197
S_ITA	Palestinian	GBR	-0.000737369	2.30095e-05	-32.0463
S_ITA	SARD	Lezgins	-0.000942667	2.98554e-05	-31.5744
TSI	Palestinian	GBR	-0.000703658	2.2286e-05	-31.574
C_ITA	Sardinian	Lezgins	-0.00114754	3.637e-05	-31.5519
TSI	GBR	Beduin	-0.000843503	2.6855e-05	-31.4095
N_ITA	S_ITA	GBR	-0.000382558	1.22631e-05	-31.1959
TSI	CEU	Beduin	-0.000815438	2.62675e-05	-31.0436
C_ITA	Jordanians	CEU	-0.000770529	2.51932e-05	-30.5847
C_ITA	GBR	Jordanians	-0.000758192	2.49236e-05	-30.4206
C_ITA	Chechens	SARD	-0.00084864	2.85981e-05	-29.6747
S_ITA	Abhkasians	SARD	-0.000817614	2.84243e-05	-28.7646
S_ITA	Georgians	SARD	-0.000750975	2.62077e-05	-28.6548
S_ITA	Sardinian	Lezgins	-0.00109724	3.8524e-05	-28.482
C_ITA	GBR	Egyptians	-0.00092549	3.25664e-05	-28.4186
N_ITA	S_ITA	CEU	-0.00035209	1.24558e-05	-28.2672
N_ITA	Palestinian	GBR	-0.000637027	2.25824e-05	-28.2089
N_ITA	Palestinian	CEU	-0.00064339	2.28257e-05	-28.187
C_ITA	Sardinian	Chechens	-0.00101546	3.60432e-05	-28.1735
C_ITA	Swedish	Beduin	-0.00106269	3.82535e-05	-27.7801
N_ITA	Sardinian	Russias	-0.000946773	3.42421e-05	-27.6494
TSI	SARD	Lezgins	-0.000877513	3.17965e-05	-27.5978
C_ITA	Balkars	SARD	-0.000737141	2.67381e-05	-27.569
N_ITA	GBR	SARD	-0.000526141	1.91695e-05	-27.4467
C_ITA	NorthOssetians	SARD	-0.000782889	2.85319e-05	-27.4391
N_ITA	CEU	SARD	-0.000507284	1.84928e-05	-27.4315
C_ITA	Swedish	Palestinian	-0.000907688	3.30904e-05	-27.4306
S_ITA	Iranians	SARD	-0.000820012	2.9957e-05	-27.373
S_ITA	Sardinian	Abhkasians	-0.000983651	3.59469e-05	-27.364
C_ITA	Adygei	SARD	-0.000769342	2.81742e-05	-27.3066
N_ITA	GBR	Beduin	-0.000743105	2.74428e-05	-27.0783
N_ITA	Mordovians	SARD	-0.000868708	3.20913e-05	-27.0699
C_ITA	Russias	SARD	-0.000713671	2.6474e-05	-26.9575
TSI	Sardinian	Lezgins	-0.00105345	3.90821e-05	-26.9548
C_ITA	Kumyks	SARD	-0.000794227	2.94826e-05	-26.9389
S_ITA	Armenia	SARD	-0.000579328	2.15216e-05	-26.9184
C_ITA	Abhkasians	SARD	-0.000728222	2.71298e-05	-26.8422
S_ITA	N_ITA	Jordanians	-0.000504072	1.87848e-05	-26.834
S_ITA	Sardinian	Iranians	-0.000976543	3.641e-05	-26.8208
S_ITA	Chechens	SARD	-0.000803432	2.99892e-05	-26.7907
C_ITA	Sardinian	Abhkasians	-0.00091747	3.42957e-05	-26.7517
S_ITA	Swedish	Beduin	-0.0010326	3.86363e-05	-26.7262
C_ITA	N_ITA	Palestinian	-0.000314955	1.18122e-05	-26.6635
N_ITA	CEU	Beduin	-0.00071391	2.68682e-05	-26.5708
S_ITA	N_ITA	Egyptians	-0.000625552	2.36918e-05	-26.4037
S_ITA	French	Beduin	-0.000819408	3.10474e-05	-26.3921
S_ITA	Jordanians	CEU	-0.000746932	2.84004e-05	-26.3
C_ITA	CEU	Egyptians	-0.000844005	3.22127e-05	-26.201
C_ITA	Syrians	CEU	-0.00068285	2.6089e-05	-26.1739
C_ITA	GBR	Cypriots	-0.000722817	2.77166e-05	-26.0789
S_ITA	C_ITA	Beduin	-0.000337334	1.29715e-05	-26.0058
C_ITA	Swedish	S_ITA	-0.000367419	1.4132e-05	-25.999
TSI	Jordanians	CEU	-0.000679015	2.62599e-05	-25.8575
C_ITA	CEU	Cypriots	-0.000683472	2.64991e-05	-25.7923
S_ITA	GBR	Egyptians	-0.00097294	3.77652e-05	-25.7629
C_ITA	Sardinian	Adygei	-0.000926825	3.59946e-05	-25.749
C_ITA	CEU	Armenia	-0.00049187	1.91186e-05	-25.7273
C_ITA	N_ITA	Beduin	-0.000360447	1.40437e-05	-25.666
S_ITA	NorthOssetians	SARD	-0.000794228	3.09972e-05	-25.6226
C_ITA	Palestinian	French	-0.000609532	2.38819e-05	-25.5228
S_ITA	Palestinian	French	-0.000650122	2.54947e-05	-25.5003
S_ITA	Sardinian	Chechens	-0.000947043	3.7292e-05	-25.3953
C_ITA	GBR	Syrians	-0.000690759	2.73051e-05	-25.2978
C_ITA	GBR	Armenia	-0.000493834	1.95244e-05	-25.2932
S_ITA	Sardinian	Georgians	-0.000833202	3.31802e-05	-25.1114
S_ITA	Kumyks	SARD	-0.000797894	3.17853e-05	-25.1026
TSI	GBR	Jordanians	-0.000668237	2.66396e-05	-25.0844
S_ITA	GBR	Jordanians	-0.000706815	2.83939e-05	-24.8932
S_ITA	Adygei	SARD	-0.000749379	3.01773e-05	-24.8326
C_ITA	Georgians	SARD	-0.000612713	2.47215e-05	-24.7846
S_ITA	CEU	Egyptians	-0.000919235	3.71216e-05	-24.7628
S_ITA	Swedish	Palestinian	-0.000805539	3.2635e-05	-24.6833
S_ITA	Palestinian	C_ITA	-0.00026527	1.07712e-05	-24.6278
N_ITA	Ukranians	SARD	-0.000689681	2.80536e-05	-24.5844
C_ITA	French	Beduin	-0.000706754	2.8815e-05	-24.5273
N_ITA	SARD	Lezgins	-0.000758651	3.10472e-05	-24.4354
TSI	Sardinian	Chechens	-0.000934608	3.83456e-05	-24.3733
C_ITA	Sardinian	NorthOssetians	-0.000917009	3.76372e-05	-24.3644
S_ITA	Sardinian	Armenia	-0.000672894	2.76269e-05	-24.3565
N_ITA	Sardinian	Lezgins	-0.000958523	3.95547e-05	-24.2328
S_ITA	Beduin	Poles	-0.000974796	4.02966e-05	-24.1905
C_ITA	Mordovians	SARD	-0.0007279	3.01779e-05	-24.1203
C_ITA	Sardinian	Balkars	-0.000825617	3.43112e-05	-24.0626
N_ITA	Swedish	S_ITA	-0.000456531	1.90513e-05	-23.9633
C_ITA	Sardinian	Iranians	-0.000852872	3.56564e-05	-23.9192
S_ITA	Balkars	SARD	-0.000713133	2.98668e-05	-23.8771
TSI	Chechens	SARD	-0.000769632	3.23521e-05	-23.7893
S_ITA	Hungarians	Beduin	-0.000809575	3.43118e-05	-23.5947
C_ITA	GBR	Lebanese	-0.000764354	3.26245e-05	-23.4288
TSI	Swedish	Beduin	-0.000945811	4.03951e-05	-23.414
C_ITA	Beduin	Poles	-0.000932075	3.98356e-05	-23.398
TSI	GBR	Egyptians	-0.000827602	3.5413e-05	-23.37
C_ITA	Iranians	SARD	-0.00067313	2.88224e-05	-23.3544
C_ITA	Belorussians	Palestinian	-0.00078924	3.39625e-05	-23.2386
C_ITA	Sardinian	Kumyks	-0.000900649	3.87628e-05	-23.2349
S_ITA	Sardinian	Adygei	-0.000883652	3.80755e-05	-23.2079
S_ITA	Beduin	Croats	-0.000775289	3.35337e-05	-23.1197
C_ITA	Palestinian	Poles	-0.000789122	3.4145e-05	-23.1109
TSI	Swedish	Palestinian	-0.000802537	3.48987e-05	-22.9962
S_ITA	Belorussians	Beduin	-0.000941231	4.09458e-05	-22.9873
C_ITA	N_ITA	Armenia	-0.000248407	1.08303e-05	-22.9364
C_ITA	IBS	Armenia	-0.000424872	1.85291e-05	-22.93
N_ITA	Sardinian	CEU	-0.000542012	2.36975e-05	-22.8721
S_ITA	Belorussians	Palestinian	-0.000783615	3.43585e-05	-22.807
S_ITA	Sardinian	NorthOssetians	-0.000905137	3.97424e-05	-22.7751
C_ITA	Sardinian	Georgians	-0.00071815	3.15619e-05	-22.7537
N_ITA	Lithuanians	SARD	-0.000869335	3.82387e-05	-22.7344
C_ITA	Orcadian	Palestinian	-0.000810441	3.58319e-05	-22.6179
C_ITA	N_ITA	Jordanians	-0.000327554	1.45168e-05	-22.5638
N_ITA	SARD	Poles	-0.000694328	3.09502e-05	-22.4337
N_ITA	Jordanians	CEU	-0.00059495	2.67589e-05	-22.2337
S_ITA	Ukranians	Beduin	-0.000833142	3.74856e-05	-22.2256
TSI	Russias	SARD	-0.000665327	2.99873e-05	-22.187
S_ITA	Russias	Beduin	-0.000836793	3.77872e-05	-22.1449
TSI	GBR	Cypriots	-0.000649767	2.94234e-05	-22.0834
C_ITA	Palestinian	Lithuanians	-0.000919455	4.16591e-05	-22.071
S_ITA	Orcadian	Beduin	-0.000924613	4.19349e-05	-22.0488
N_ITA	Swedish	SARD	-0.000674915	3.06477e-05	-22.0217
C_ITA	Jordanians	French	-0.000628599	2.85511e-05	-22.0166
N_ITA	Sardinian	GBR	-0.000533198	2.42428e-05	-21.9941
N_ITA	Belorussians	SARD	-0.000701279	3.1892e-05	-21.9892
C_ITA	Armenia	SARD	-0.000451139	2.05218e-05	-21.9834
N_ITA	Sardinian	Ukranians	-0.00075367	3.43174e-05	-21.9617
TSI	CEU	Egyptians	-0.000744557	3.39274e-05	-21.9456
S_ITA	Jordanians	French	-0.000677762	3.10047e-05	-21.86
C_ITA	S_ITA	French	-0.000224681	1.02824e-05	-21.851
S_ITA	SARD	Turks	-0.000578278	2.6474e-05	-21.8432
TSI	NorthOssetians	SARD	-0.000707618	3.24022e-05	-21.8386
S_ITA	Palestinian	Poles	-0.00075978	3.4818e-05	-21.8215
TSI	Sardinian	Abhkasians	-0.000836568	3.84177e-05	-21.7756
C_ITA	Sardinian	Russias	-0.000748449	3.4432e-05	-21.737
N_ITA	Sardinian	Mordovians	-0.000892147	4.11174e-05	-21.6975
TSI	CEU	Cypriots	-0.000608864	2.80629e-05	-21.6964
N_ITA	GBR	Jordanians	-0.000585301	2.70092e-05	-21.6705
N_ITA	Sardinian	Chechens	-0.000835187	3.86185e-05	-21.6266
S_ITA	N_ITA	Syrians	-0.000411105	1.90214e-05	-21.6127
C_ITA	Belorussians	Beduin	-0.000874792	4.0504e-05	-21.5977
C_ITA	Lithuanians	Beduin	-0.00109512	5.07915e-05	-21.561
N_ITA	Swedish	Palestinian	-0.00077917	3.62605e-05	-21.4881
S_ITA	Sardinian	Kumyks	-0.000881105	4.10187e-05	-21.4806
N_ITA	GBR	Cypriots	-0.000624513	2.91749e-05	-21.4059
S_ITA	Egyptians	C_ITA	-0.00037267	1.74492e-05	-21.3575
C_ITA	Orcadian	Beduin	-0.00091053	4.26436e-05	-21.3521
N_ITA	Swedish	Beduin	-0.000888676	4.16701e-05	-21.3265
TSI	Sardinian	Adygei	-0.000823441	3.8791e-05	-21.2276
C_ITA	Russias	Beduin	-0.000772437	3.64149e-05	-21.2121
C_ITA	CEU	Lebanese	-0.000674904	3.18471e-05	-21.192
C_ITA	Swedish	Jordanians	-0.000813878	3.84093e-05	-21.1896
C_ITA	S_ITA	Orcadian	-0.000323251	1.52595e-05	-21.1836
TSI	Sardinian	NorthOssetians	-0.000839891	3.9663e-05	-21.1757
S_ITA	Orcadian	Palestinian	-0.00075246	3.5546e-05	-21.1686
N_ITA	GBR	Egyptians	-0.000729946	3.4535e-05	-21.1364
C_ITA	Sardinian	Armenia	-0.000567915	2.69119e-05	-21.1027
S_ITA	Sardinian	Balkars	-0.000778399	3.70255e-05	-21.0233
S_ITA	Palestinian	IBS	-0.000471772	2.24438e-05	-21.0201
S_ITA	Palestinian	Croats	-0.000599621	2.86446e-05	-20.9332
C_ITA	Palestinian	Russias	-0.00066728	3.18977e-05	-20.9194
TSI	Syrians	CEU	-0.00060237	2.88242e-05	-20.898
TSI	GBR	Syrians	-0.000611837	2.93759e-05	-20.8279
TSI	Balkars	SARD	-0.000630948	3.03586e-05	-20.7832
S_ITA	Lithuanians	Beduin	-0.00106142	5.1079e-05	-20.7799
IBS	Russias	SARD	-0.000748122	3.6091e-05	-20.7288
TSI	Adygei	SARD	-0.000667803	3.22953e-05	-20.678
S_ITA	Palestinian	Russias	-0.000659572	3.20813e-05	-20.5594
S_ITA	IBS	Armenia	-0.000430185	2.09852e-05	-20.4994
C_ITA	N_ITA	Syrians	-0.000299438	1.46186e-05	-20.4834
French	Russias	SARD	-0.000896114	4.37533e-05	-20.4811
N_ITA	Chechens	SARD	-0.000646279	3.15596e-05	-20.478
S_ITA	Jordanians	C_ITA	-0.000273843	1.33841e-05	-20.4603
C_ITA	S_ITA	Lithuanians	-0.000371032	1.81433e-05	-20.4501
TSI	Kumyks	SARD	-0.000699475	3.43084e-05	-20.3879
N_ITA	CEU	Cypriots	-0.00058248	2.86611e-05	-20.323
C_ITA	S_ITA	Russias	-0.000272979	1.34428e-05	-20.3067
C_ITA	IBS	Georgians	-0.000444208	2.1931e-05	-20.2548
C_ITA	SARD	Turks	-0.000504134	2.49118e-05	-20.2368
S_ITA	Syrians	CEU	-0.000594402	2.94071e-05	-20.2129
S_ITA	N_ITA	Armenia	-0.000288549	1.42859e-05	-20.1981
C_ITA	French	Armenia	-0.000448087	2.22055e-05	-20.1791
TSI	Abhkasians	SARD	-0.000649166	3.22117e-05	-20.1531
IBS	Sardinian	Russias	-0.000825581	4.09712e-05	-20.1503
C_ITA	Ukranians	Beduin	-0.000739473	3.67674e-05	-20.1122
S_ITA	French	Egyptians	-0.000838756	4.17486e-05	-20.0906
S_ITA	Palestinian	Hungarians	-0.000605094	3.0143e-05	-20.0741
C_ITA	Hungarians	Beduin	-0.000686796	3.43953e-05	-19.9677
French	Sardinian	Russias	-0.000956369	4.79439e-05	-19.9477
N_ITA	S_ITA	Lithuanians	-0.000481182	2.4128e-05	-19.9429
S_ITA	Sardinian	Turks	-0.000680617	3.42057e-05	-19.8978
TSI	S_ITA	GBR	-0.000267802	1.35207e-05	-19.8069
C_ITA	Ukranians	SARD	-0.000529801	2.67907e-05	-19.7756
C_ITA	Swedish	Egyptians	-0.000975454	4.93551e-05	-19.764
S_ITA	IBS	Beduin	-0.000524926	2.66278e-05	-19.7134
S_ITA	Palestinian	Ukranians	-0.000643746	3.27254e-05	-19.6712
C_ITA	N_ITA	Egyptians	-0.000350207	1.78236e-05	-19.6484
TSI	Mordovians	SARD	-0.000672948	3.42844e-05	-19.6284
N_ITA	Sardinian	Poles	-0.000747206	3.81046e-05	-19.6093
S_ITA	Palestinian	Lithuanians	-0.000813694	4.15308e-05	-19.5925
C_ITA	Palestinian	Ukranians	-0.000622142	3.20449e-05	-19.4147
N_ITA	CEU	Egyptians	-0.000645773	3.32697e-05	-19.4102
C_ITA	N_ITA	Georgians	-0.000253415	1.30862e-05	-19.3651
C_ITA	S_ITA	Poles	-0.000294613	1.52542e-05	-19.3135
TSI	Sardinian	Balkars	-0.000717579	3.7156e-05	-19.3126
TSI	CEU	Armenia	-0.000409457	2.12027e-05	-19.3115
C_ITA	Sardinian	Turks	-0.000629685	3.27275e-05	-19.2402
C_ITA	Palestinian	Hungarians	-0.000554378	2.88172e-05	-19.2378
S_ITA	GBR	Syrians	-0.000574531	2.99946e-05	-19.1545
TSI	Orcadian	Palestinian	-0.0007276	3.80727e-05	-19.1108
TSI	Beduin	Poles	-0.00080175	4.19565e-05	-19.1091
N_ITA	Syrians	CEU	-0.000535387	2.81094e-05	-19.0465
TSI	GBR	Armenia	-0.000412979	2.16912e-05	-19.039
N_ITA	Swedish	Sardinian	-0.000720521	3.78501e-05	-19.0362
S_ITA	IBS	Georgians	-0.000459594	2.41503e-05	-19.0306
N_ITA	GBR	Lebanese	-0.00062417	3.28051e-05	-19.0266
S_ITA	Palestinian	SARD	-0.00044013	2.31427e-05	-19.0181
TSI	Sardinian	Kumyks	-0.00080405	4.23833e-05	-18.9709
C_ITA	Georgians	CEU	-0.000403938	2.12926e-05	-18.9708
C_ITA	Swedish	Armenia	-0.000549406	2.89689e-05	-18.9654
TSI	Belorussians	Palestinian	-0.000701071	3.70165e-05	-18.9394
N_ITA	GBR	Syrians	-0.000545984	2.89027e-05	-18.8904
S_ITA	SARD	Beduin	-0.000489605	2.60143e-05	-18.8206
TSI	GBR	Lebanese	-0.000680058	3.61708e-05	-18.8013
TSI	Sardinian	Russias	-0.000698259	3.71738e-05	-18.7836
S_ITA	TSI	Beduin	-0.000385301	2.05912e-05	-18.712
C_ITA	CEU	SARD	-0.00031823	1.70102e-05	-18.7082
TSI	French	Beduin	-0.000595004	3.18185e-05	-18.6999
C_ITA	S_ITA	Ukranians	-0.000243666	1.30576e-05	-18.6609
C_ITA	Swedish	Cypriots	-0.000796824	4.276e-05	-18.6348
C_ITA	French	Cypriots	-0.000582997	3.13503e-05	-18.5962
TSI	Sardinian	Iranians	-0.000723905	3.90346e-05	-18.5452
TSI	Lithuanians	Beduin	-0.0009791	5.292e-05	-18.5015
TSI	Palestinian	French	-0.000509507	2.75708e-05	-18.4799
TSI	Palestinian	Poles	-0.000670521	3.63108e-05	-18.4662
C_ITA	Beduin	Croats	-0.000609253	3.30085e-05	-18.4574
S_ITA	Swedish	Egyptians	-0.000980705	5.31368e-05	-18.4562
TSI	S_ITA	CEU	-0.000238464	1.29228e-05	-18.453
C_ITA	GBR	SARD	-0.0003344	1.81322e-05	-18.4423
C_ITA	Sardinian	Mordovians	-0.000729254	3.96523e-05	-18.3912
S_ITA	N_ITA	Georgians	-0.00030363	1.65258e-05	-18.3731
C_ITA	Swedish	Syrians	-0.000755782	4.11607e-05	-18.3617
N_ITA	GBR	Armenia	-0.000400089	2.1888e-05	-18.2789
TSI	Sardinian	Georgians	-0.00062968	3.44913e-05	-18.2562
C_ITA	Syrians	French	-0.000541149	2.96753e-05	-18.2357
TSI	Palestinian	Lithuanians	-0.000815164	4.48157e-05	-18.1893
C_ITA	French	Egyptians	-0.000690767	3.79957e-05	-18.1801
S_ITA	Sardinian	Beduin	-0.000615154	3.3859e-05	-18.1681
C_ITA	SARD	Poles	-0.000534416	2.95125e-05	-18.1081
C_ITA	Orcadian	Jordanians	-0.000763017	4.2229e-05	-18.0685
C_ITA	GBR	Georgians	-0.000403449	2.23299e-05	-18.0677
C_ITA	IBS	Abhkasians	-0.000454929	2.51812e-05	-18.0662
C_ITA	Palestinian	Croats	-0.000505649	2.80022e-05	-18.0574
N_ITA	Hungarians	SARD	-0.000475045	2.63543e-05	-18.0253
S_ITA	Swedish	Jordanians	-0.000720302	3.99635e-05	-18.024
C_ITA	Belorussians	S_ITA	-0.000270896	1.50331e-05	-18.0199
C_ITA	S_ITA	N_ITA	-9.73252e-05	5.41089e-06	-17.9869
N_ITA	Belorussians	Sardinian	-0.000737463	4.10292e-05	-17.9741
S_ITA	Egyptians	Croats	-0.000775958	4.32019e-05	-17.9612
S_ITA	Syrians	SARD	-0.000506075	2.82347e-05	-17.9239
C_ITA	N_ITA	Iranians	-0.000262651	1.46602e-05	-17.916
S_ITA	Jordanians	IBS	-0.000481166	2.68854e-05	-17.8969
C_ITA	S_ITA	Mordovians	-0.000265009	1.48128e-05	-17.8905
TSI	Belorussians	Beduin	-0.000774899	4.33206e-05	-17.8875
S_ITA	Palestinian	TSI	-0.000301513	1.68576e-05	-17.8859
French	Mordovians	SARD	-0.000863628	4.8301e-05	-17.8801
S_ITA	Palestinian	Sardinian	-0.000523801	2.93058e-05	-17.8736
TSI	Orcadian	Beduin	-0.000815965	4.57451e-05	-17.8372
N_ITA	S_ITA	Orcadian	-0.000391313	2.20175e-05	-17.7728
N_ITA	CEU	Armenia	-0.000395438	2.22919e-05	-17.7391
N_ITA	Palestinian	Lithuanians	-0.000811976	4.57891e-05	-17.733
TSI	Georgians	SARD	-0.000526088	2.97247e-05	-17.6987
N_ITA	S_ITA	Russias	-0.000314813	1.78157e-05	-17.6706
S_ITA	CEU	Cypriots	-0.00054051	3.06109e-05	-17.6575
C_ITA	Lithuanians	SARD	-0.00062478	3.5729e-05	-17.4866
S_ITA	GBR	Cypriots	-0.000552075	3.15908e-05	-17.4758
S_ITA	Belorussians	Egyptians	-0.000949754	5.44589e-05	-17.4398
N_ITA	Sardinian	Adygei	-0.000695574	3.98918e-05	-17.4365
Romanians	Lithuanians	Beduin	-0.00141527	8.13852e-05	-17.3898
N_ITA	Sardinian	Lithuanians	-0.00088093	5.0673e-05	-17.3846
S_ITA	GBR	Lebanese	-0.000660735	3.8021e-05	-17.3782
S_ITA	Egyptians	Poles	-0.000938977	5.40477e-05	-17.3731
TSI	Swedish	Jordanians	-0.000712433	4.1191e-05	-17.2958
S_ITA	Ukranians	Egyptians	-0.000892981	5.17564e-05	-17.2535
C_ITA	Lithuanians	Egyptians	-0.00106228	6.17729e-05	-17.1965
S_ITA	N_ITA	Iranians	-0.000321485	1.87749e-05	-17.1231
Romanians	Palestinian	Lithuanians	-0.00127047	7.42557e-05	-17.1094
N_ITA	Lithuanians	Beduin	-0.000942145	5.50825e-05	-17.1042
Romanians	Russias	Beduin	-0.00111669	6.52993e-05	-17.1011
C_ITA	S_ITA	Hungarians	-0.000214555	1.25677e-05	-17.072
S_ITA	Mordovians	Beduin	-0.00073394	4.30088e-05	-17.0649
S_ITA	Kurds	SARD	-0.00077939	4.57862e-05	-17.0224
C_ITA	Belorussians	SARD	-0.000513384	3.01602e-05	-17.0219
TSI	Swedish	Egyptians	-0.000866075	5.08962e-05	-17.0165
N_ITA	Balkars	SARD	-0.000518907	3.06993e-05	-16.9029
Romanians	Palestinian	Russias	-0.00104239	6.17578e-05	-16.8787
S_ITA	Jordanians	SARD	-0.000478733	2.84959e-05	-16.8001
N_ITA	Belorussians	Palestinian	-0.000625102	3.7271e-05	-16.7718
C_ITA	Jordanians	Lithuanians	-0.000856228	5.12437e-05	-16.7089
C_ITA	Egyptians	Poles	-0.000860919	5.15267e-05	-16.7082
C_ITA	N_ITA	Cypriots	-0.000252967	1.51532e-05	-16.6939
IBS	Mordovians	SARD	-0.000675959	4.06261e-05	-16.6385
S_ITA	Lithuanians	Egyptians	-0.00106392	6.39598e-05	-16.6341
TSI	Jordanians	French	-0.000532279	3.20243e-05	-16.6211
TSI	Ukranians	SARD	-0.000492248	2.96423e-05	-16.6063
S_ITA	Syrians	French	-0.000525461	3.16667e-05	-16.5935
C_ITA	Sardinian	Ukranians	-0.000571703	3.45903e-05	-16.5278
C_ITA	Jordanians	Poles	-0.00068657	4.1549e-05	-16.5243
N_ITA	Sardinian	Balkars	-0.00062947	3.81796e-05	-16.4871
S_ITA	Orcadian	Egyptians	-0.000943013	5.72393e-05	-16.4749
N_ITA	Orcadian	SARD	-0.000564337	3.43581e-05	-16.4251
N_ITA	Swedish	Cypriots	-0.000730295	4.45064e-05	-16.4088
C_ITA	Belorussians	Jordanians	-0.000678834	4.14582e-05	-16.3739
S_ITA	Sardinian	Jordanians	-0.000567928	3.47145e-05	-16.36
N_ITA	Adygei	SARD	-0.000516005	3.15594e-05	-16.3503
TSI	Iranians	SARD	-0.000546008	3.34103e-05	-16.3425
French	Lithuanians	SARD	-0.000925405	5.66328e-05	-16.3404
C_ITA	Belorussians	Egyptians	-0.000847979	5.19267e-05	-16.3303
Romanians	Beduin	Poles	-0.00109921	6.73185e-05	-16.3286
TSI	Russias	Beduin	-0.000633646	3.88193e-05	-16.323
S_ITA	Syrians	IBS	-0.000450201	2.75839e-05	-16.3211
TSI	Swedish	Cypriots	-0.000712285	4.37159e-05	-16.2935
N_ITA	Palestinian	Poles	-0.000597	3.66568e-05	-16.2862
C_ITA	Orcadian	Egyptians	-0.000893594	5.48882e-05	-16.2802
French	Sardinian	Mordovians	-0.000890458	5.47054e-05	-16.2773
C_ITA	Palestinian	IBS	-0.000338654	2.08165e-05	-16.2686
N_ITA	Swedish	Jordanians	-0.000672761	4.13631e-05	-16.2648
S_ITA	Orcadian	Jordanians	-0.000713609	4.39517e-05	-16.2362
S_ITA	Belorussians	Jordanians	-0.000681781	4.21477e-05	-16.176
N_ITA	Orcadian	Palestinian	-0.000660872	4.09064e-05	-16.1557
N_ITA	Beduin	Poles	-0.000694462	4.30419e-05	-16.1345
N_ITA	GBR	C_ITA	-0.000154663	9.5923e-06	-16.1236
TSI	Swedish	S_ITA	-0.000298512	1.85729e-05	-16.0724
C_ITA	Orcadian	Cypriots	-0.000740416	4.60861e-05	-16.0659
C_ITA	Russias	Cypriots	-0.000668968	4.1653e-05	-16.0605
N_ITA	Belorussians	S_ITA	-0.000324387	2.021e-05	-16.0508
S_ITA	Egyptians	TSI	-0.000413141	2.57896e-05	-16.0197
TSI	Palestinian	Russias	-0.000540213	3.37933e-05	-15.9858
N_ITA	CEU	Lebanese	-0.000532032	3.33177e-05	-15.9685
TSI	CEU	Lebanese	-0.00058905	3.69104e-05	-15.9589
C_ITA	N_ITA	Turks	-0.0002083	1.30784e-05	-15.927
Romanians	Belorussians	Palestinian	-0.00103601	6.5084e-05	-15.9181
N_ITA	Sardinian	NorthOssetians	-0.000659102	4.14296e-05	-15.9089
C_ITA	N_ITA	Abhkasians	-0.000229922	1.44562e-05	-15.9047
IBS	GBR	SARD	-0.000444069	2.79484e-05	-15.8889
Croats	Russias	SARD	-0.000796137	5.01286e-05	-15.8819
Romanians	Jordanians	Lithuanians	-0.00127204	8.01338e-05	-15.874
TSI	Ukranians	Beduin	-0.000611473	3.86186e-05	-15.8337
C_ITA	Cypriots	Poles	-0.000708477	4.47659e-05	-15.8263
C_ITA	Ukranians	Egyptians	-0.000763976	4.83191e-05	-15.8111
N_ITA	Kumyks	SARD	-0.000530404	3.35645e-05	-15.8025
IBS	GBR	Beduin	-0.000539808	3.42363e-05	-15.7671
S_ITA	Jordanians	Poles	-0.000665801	4.22344e-05	-15.7644
N_ITA	SARD	Croats	-0.000395395	2.50965e-05	-15.755
TSI	Sardinian	Mordovians	-0.000672456	4.26979e-05	-15.7491
N_ITA	S_ITA	Poles	-0.000320121	2.03322e-05	-15.7445
N_ITA	Sardinian	Abhkasians	-0.000593051	3.76679e-05	-15.7442
Greeks	Sardinian	Lezgins	-0.000969003	6.16185e-05	-15.7258
S_ITA	CEU	Lebanese	-0.000599065	3.81825e-05	-15.6895
C_ITA	Syrians	Lithuanians	-0.000768524	4.89896e-05	-15.6875
N_ITA	NorthOssetians	SARD	-0.000502896	3.21019e-05	-15.6656
Hungarians	Russias	SARD	-0.000878273	5.6108e-05	-15.6533
N_ITA	Swedish	Egyptians	-0.000811685	5.1977e-05	-15.6162
N_ITA	CEU	C_ITA	-0.000151975	9.73915e-06	-15.6045
N_ITA	S_ITA	French	-0.00022791	1.46428e-05	-15.5647
Romanians	Palestinian	Poles	-0.000987122	6.35412e-05	-15.5352
S_ITA	Jordanians	Croats	-0.000521635	3.36531e-05	-15.5003
IBS	Sardinian	CEU	-0.000459791	2.96798e-05	-15.4917
C_ITA	Mordovians	Beduin	-0.000661615	4.27102e-05	-15.4908
S_ITA	Sardinian	Syrians	-0.000599117	3.88198e-05	-15.4333
C_ITA	Orcadian	Syrians	-0.000710548	4.60435e-05	-15.4321
N_ITA	Sardinian	Kumyks	-0.000658912	4.27585e-05	-15.4101
C_ITA	Spaniards	Armenia	-0.000473007	3.0801e-05	-15.3569
Croats	Sardinian	Russias	-0.000828599	5.39686e-05	-15.3534
N_ITA	Sardinian	Hungarians	-0.000511405	3.33542e-05	-15.3326
C_ITA	Kurds	SARD	-0.000645353	4.21433e-05	-15.3133
Greeks	Beduin	Poles	-0.000967739	6.33044e-05	-15.2871
Romanians	Lithuanians	Armenia	-0.00107974	7.06599e-05	-15.2808
C_ITA	Hungarians	SARD	-0.000369959	2.42288e-05	-15.2694
S_ITA	N_ITA	Cypriots	-0.00031012	2.03147e-05	-15.2658
S_ITA	Syrians	C_ITA	-0.000208992	1.37076e-05	-15.2465
Bulgarians	Lithuanians	Beduin	-0.00134446	8.82115e-05	-15.2414
C_ITA	Swedish	SARD	-0.000451398	2.96364e-05	-15.2312
C_ITA	S_ITA	IBS	-0.000132153	8.68861e-06	-15.21
S_ITA	N_ITA	Lebanese	-0.000419123	2.76247e-05	-15.1721
IBS	GBR	Egyptians	-0.000621423	4.09717e-05	-15.1671
N_ITA	Belorussians	Beduin	-0.000665162	4.38937e-05	-15.1539
Romanians	Swedish	Beduin	-0.00103826	6.85749e-05	-15.1406
ItalySicily	GBR	Beduin	-0.000986667	6.5171e-05	-15.1397
S_ITA	Jordanians	Hungarians	-0.000548762	3.62676e-05	-15.1309
N_ITA	Orcadian	Beduin	-0.00071547	4.7311e-05	-15.1227
TSI	Swedish	Syrians	-0.000665371	4.40224e-05	-15.1144
C_ITA	Sardinian	Poles	-0.000565208	3.7401e-05	-15.1121
TSI	Orcadian	Jordanians	-0.000683882	4.52795e-05	-15.1036
TSI	Lithuanians	SARD	-0.000599212	3.97051e-05	-15.0916
S_ITA	Jordanians	TSI	-0.000306381	2.03023e-05	-15.091
Romanians	Belorussians	Beduin	-0.0010907	7.23006e-05	-15.0857
S_ITA	Palestinian	Spaniards	-0.000533516	3.54764e-05	-15.0386
Hungarians	Sardinian	Russias	-0.000898776	5.97941e-05	-15.0312
French	GBR	SARD	-0.000507954	3.38071e-05	-15.0251
S_ITA	French	Cypriots	-0.000512795	3.41368e-05	-15.0218
N_ITA	Swedish	Armenia	-0.000487436	3.24532e-05	-15.0197
Bulgarians	Belorussians	Palestinian	-0.00111164	7.40219e-05	-15.0177
TSI	Hungarians	Beduin	-0.000551867	3.67762e-05	-15.0061
S_ITA	Hungarians	Egyptians	-0.000740272	4.94992e-05	-14.9552
Romanians	Jordanians	Russias	-0.000983629	6.57806e-05	-14.9532
C_ITA	Georgians	French	-0.000387592	2.59292e-05	-14.9481
IBS	Sardinian	GBR	-0.000471721	3.15593e-05	-14.9471
TSI	Palestinian	Ukranians	-0.000505866	3.3851e-05	-14.9439
IBS	SARD	Poles	-0.000573866	3.84313e-05	-14.9322
TSI	Sardinian	Armenia	-0.000465008	3.11645e-05	-14.9211
C_ITA	S_ITA	Croats	-0.000171298	1.14832e-05	-14.9172
S_ITA	CEU	Armenia	-0.000331897	2.22715e-05	-14.9023
IBS	Sardinian	Mordovians	-0.000719994	4.83184e-05	-14.901
Romanians	Lithuanians	Egyptians	-0.00133794	8.9928e-05	-14.8779
TSI	Belorussians	SARD	-0.000503938	3.38783e-05	-14.875
TSI	Sardinian	Turks	-0.00052834	3.55353e-05	-14.8681
IBS	Lithuanians	SARD	-0.000711355	4.7898e-05	-14.8515
N_ITA	Swedish	Syrians	-0.000642782	4.32815e-05	-14.8512
IBS	Sardinian	Poles	-0.00064734	4.36638e-05	-14.8255
S_ITA	Sardinian	Kurds	-0.000826078	5.57623e-05	-14.8143
Romanians	Russias	Cypriots	-0.00102878	6.97141e-05	-14.7571
TSI	GBR	SARD	-0.000319462	2.16558e-05	-14.7518
S_ITA	IBS	Abhkasians	-0.000421445	2.85896e-05	-14.7412
Bulgarians	Palestinian	Lithuanians	-0.00123251	8.36377e-05	-14.7363
Croats	Palestinian	Lithuanians	-0.000962311	6.53614e-05	-14.7229
Hungarians	S_ITA	Lithuanians	-0.00087763	5.972e-05	-14.6958
IBS	CEU	SARD	-0.000404468	2.753e-05	-14.6919
TSI	French	Cypriots	-0.000503583	3.42827e-05	-14.6892
TSI	Lithuanians	Egyptians	-0.000953759	6.49454e-05	-14.6856
French	Swedish	SARD	-0.000687657	4.68253e-05	-14.6856
Hungarians	Palestinian	Lithuanians	-0.00108623	7.39671e-05	-14.6853
TSI	Swedish	Armenia	-0.000457062	3.11675e-05	-14.6647
TSI	SARD	Poles	-0.000494538	3.37645e-05	-14.6467
C_ITA	Lithuanians	Armenia	-0.000546986	3.73784e-05	-14.6337
N_ITA	Palestinian	French	-0.000395132	2.70033e-05	-14.6327
French	Sardinian	Lithuanians	-0.000940391	6.4295e-05	-14.6262
S_ITA	Jordanians	Lithuanians	-0.00075904	5.20375e-05	-14.5864
C_ITA	Hungarians	Cypriots	-0.000554462	3.80418e-05	-14.5751
Bulgarians	Belorussians	Beduin	-0.00113348	7.7784e-05	-14.5722
Romanians	Syrians	Lithuanians	-0.00115786	7.9487e-05	-14.5667
Greeks	SARD	Lezgins	-0.000796859	5.47762e-05	-14.5475
Croats	S_ITA	Lithuanians	-0.000748238	5.14713e-05	-14.537
Hungarians	Mordovians	SARD	-0.000866283	5.96991e-05	-14.5108
TSI	IBS	Armenia	-0.000320492	2.20922e-05	-14.507
C_ITA	Syrians	IBS	-0.000373362	2.57373e-05	-14.5067
S_ITA	Jordanians	Ukranians	-0.000559699	3.85851e-05	-14.5056
N_ITA	S_ITA	Ukranians	-0.000269143	1.85586e-05	-14.5023
C_ITA	Ukranians	Cypriots	-0.000578898	3.99786e-05	-14.4802
TSI	CEU	SARD	-0.000301734	2.08457e-05	-14.4747
TSI	French	Egyptians	-0.000586513	4.05339e-05	-14.4697
C_ITA	French	Lebanese	-0.000572741	3.95937e-05	-14.4654
TSI	Sardinian	Ukranians	-0.000532305	3.68077e-05	-14.4618
ItalySicily	CEU	Beduin	-0.000943241	6.52291e-05	-14.4604
N_ITA	CEU	ItalySicily	-0.000376178	2.60662e-05	-14.4316
S_ITA	French	Armenia	-0.000360873	2.5016e-05	-14.4257
Greeks	Lithuanians	Beduin	-0.00109308	7.57946e-05	-14.4216
C_ITA	Jordanians	Hungarians	-0.000489474	3.39437e-05	-14.4202
C_ITA	N_ITA	Lebanese	-0.000294847	2.04755e-05	-14.4
Romanians	Russias	SARD	-0.000869816	6.04435e-05	-14.3906
French	SARD	Poles	-0.00069105	4.80789e-05	-14.3733
Hungarians	Lithuanians	Beduin	-0.00112947	7.86175e-05	-14.3667
C_ITA	Jordanians	Ukranians	-0.000529522	3.68661e-05	-14.3634
C_ITA	SARD	Croats	-0.000328249	2.2875e-05	-14.3497
Bulgarians	Beduin	Poles	-0.00111853	7.79832e-05	-14.3432
French	Sardinian	Poles	-0.00074732	5.21229e-05	-14.3376
Greeks	Palestinian	Poles	-0.000846983	5.90915e-05	-14.3334
C_ITA	Belorussians	Cypriots	-0.000669722	4.67744e-05	-14.3181
S_ITA	Bulgarians	Beduin	-0.000535612	3.75577e-05	-14.2611
S_ITA	Beduin	Bergamaschi	-0.000547607	3.84335e-05	-14.2482
S_ITA	Moldovians	Beduin	-0.000706148	4.95856e-05	-14.241
Romanians	Russias	Armenia	-0.000842846	5.92239e-05	-14.2315
N_ITA	Palestinian	Russias	-0.000491484	3.45483e-05	-14.226
Croats	Lithuanians	Beduin	-0.00103437	7.27465e-05	-14.2188
TSI	IBS	Georgians	-0.000354265	2.49373e-05	-14.2062
C_ITA	Jordanians	Russias	-0.000543719	3.82757e-05	-14.2053
IBS	CEU	Beduin	-0.000489869	3.45435e-05	-14.1812
Hungarians	Lithuanians	SARD	-0.000975975	6.88253e-05	-14.1805
C_ITA	Sardinian	CEU	-0.000330872	2.33666e-05	-14.1601
C_ITA	Jordanians	IBS	-0.000339476	2.39745e-05	-14.1599
Croats	Lithuanians	Armenia	-0.000854453	6.03947e-05	-14.1478
S_ITA	Spaniards	Beduin	-0.000572415	4.05014e-05	-14.1332
S_ITA	Swedish	Syrians	-0.000597355	4.23017e-05	-14.1213
Croats	Jordanians	Lithuanians	-0.000985643	6.98102e-05	-14.1189
C_ITA	Lithuanians	Lebanese	-0.000970815	6.87985e-05	-14.111
Romanians	Lithuanians	Lebanese	-0.00137206	9.73908e-05	-14.0882
Bulgarians	Mordovians	SARD	-0.000992156	7.04916e-05	-14.0748
C_ITA	Mordovians	Cypriots	-0.000650614	4.62508e-05	-14.0671
French	Swedish	Sardinian	-0.000736654	5.24833e-05	-14.036
Greeks	CEU	Beduin	-0.000716026	5.11235e-05	-14.0058
TSI	Egyptians	Poles	-0.00073809	5.27147e-05	-14.0016
C_ITA	Lithuanians	Cypriots	-0.000804711	5.75409e-05	-13.985
TSI	Syrians	French	-0.000455863	3.26044e-05	-13.9817
C_ITA	Egyptians	Croats	-0.000574585	4.11325e-05	-13.9691
TSI	Armenia	SARD	-0.000350078	2.5061e-05	-13.969
N_ITA	French	Beduin	-0.000446862	3.20025e-05	-13.9633
ItalySicily	Swedish	Beduin	-0.00104685	7.50217e-05	-13.954
N_ITA	GBR	ItalySicily	-0.000361946	2.59687e-05	-13.9378
Bulgarians	Palestinian	Poles	-0.00103928	7.45684e-05	-13.9373
N_ITA	Orcadian	Sardinian	-0.000594307	4.26544e-05	-13.9331
Greeks	Belorussians	Palestinian	-0.000851145	6.10948e-05	-13.9315
TSI	Orcadian	Cypriots	-0.000678187	4.86818e-05	-13.931
Romanians	Belorussians	Jordanians	-0.000990403	7.10949e-05	-13.9307
TSI	Jordanians	Lithuanians	-0.000755643	5.42768e-05	-13.922
TSI	Orcadian	Egyptians	-0.000806526	5.79701e-05	-13.9128
TSI	Belorussians	Egyptians	-0.000755583	5.4331e-05	-13.907
Romanians	Swedish	Palestinian	-0.000914124	6.58298e-05	-13.8862
S_ITA	Palestinian	Bergamaschi	-0.000450752	3.24953e-05	-13.8713

## Sheet: Supplementary Table S3
Supplementary Table S3 Genes covered by top 1% Fst SNPs in the performed pairwise population comparisons
N_ITA vs S_ITA	N_ITA vs C_ITA	C_ITA vs S_ITA	SARD vs S_ITA	SARD vs N_ITA	SARD vs C_ITA
ABAT	A4GNT	AATK	AADACL3	ABCB6	AADACL3
ABCA1	AATK	ABCA1	ABCA4	ABCC2	AASS
ABCA9	ABCA13	ABCA10	ABCB1	ABCC4	ABCC2
ABCB1	ABCA3	ABCA13	ABCB6	ABCC8	ABCC9
ABCC9	ABCA5	ABCA4	ABCC12	ABCC9	ABCF1
ABCF1	ABCC1	ABCA6	ABCC2	ABCF1	ABCG2
ABCG2	ABCG5	ABCA8	ABCC6P1	ABCG2	ABHD16A
ABLIM1	ABI3	ABCB9	ABCC9	ABHD16A	ABR
ACACB	ACACB	ABCC4	ABCF1	ABI1	ACACA
ACAN	ACOX3	ABHD14A-ACY1	ABI1	ABR	ACAN
ACOT7	ACOXL	ABI2	ABI3BP	ACADVL	ACBD6
ACOX2	ACP6	ABR	ABR	ACBD4	ACOXL
ACTN1	ACTN1	ACACA	ACBD6	ACMSD	ACPP
ADAM12	ACTRT2	ACAD10	ACER3	ACOT7	ACSS3
ADAMTS12	ADAMTS14	ACOT12	ACSS3	ACOXL	ADAM17
ADAMTS14	ADAMTS15	ACOX1	ACTR1B	ACSS3	ADAMTS12
ADAMTS2	ADAMTS17	ACSL1	ADAMTS12	ACTR8	ADAMTS3
ADAMTS6	ADAMTS18	ACY1	ADAMTS3	ADAMTS14	ADAMTS5
ADAMTS9	ADAMTS2	ADAM12	ADAMTSL1	ADAMTS15	ADCY1
ADAMTS9-AS2	ADAMTS7	ADAM23	ADH1C	ADAMTS16	ADCY10
ADARB2	ADAMTS9-AS2	ADAMTS12	ADH4	ADAMTS17	ADCYAP1
ADCY9	ADAMTSL1	ADAMTS17	ADORA2A-AS1	ADAMTS3	AFAP1
AFAP1L2	ADAMTSL4	ADAMTS9	AFMID	ADAMTSL1	AFMID
AGAP1	ADARB2	ADAMTS9-AS2	AGBL4	ADARB2	AGA
AGBL4	ADCY4	ADARB2	AGMO	AFAP1	AGO2
AGPAT3	ADCY5	ADH1C	AGO02	AFMID	AGPAT1
AGXT2L2	ADCY8	ADH7	AGPAT1	AGBL1	AGXT
AIG1	ADIPOR1	ADRA1A	AGPAT3	AGPAT1	AHCYL2
AKAP13	ADPGK-AS1	AGBL1	AHCYL2	AIFM3	AHI1
AKAP6	AFF3	AGBL3	AHI1	AIM1L	AIM1L
AKR1C6P	AGAP1	AGBL4	AHNAK	AIP	AIP
ALDH3A1	AGBL4	AGL	AIM1L	AKAP11	AK5
ALDH3A2	AGL	AGPAT3	AKAP6	AKAP13	AKAP6
ALDH5A1	AGXT2L2	AHCTF1	AKAP7	AKAP6	AKAP7
ALG6	AJAP1	AHNAK	AKNA	AKAP8L	AKAP9
ALK	AKAP2	AIG1	AKR1A1	AKR1C3	AKNA
ALOX5AP	AKAP3	AIP	AKR1C3	ALCAM	AKR1C3
AMBN	AKAP6	AK8	AKT1S1	ALDH3A2	ALDH3B2
ANGPT1	AKD1	AKD1	ALDH3A2	ALDH4A1	ALK
ANK3	ALB	AKR1C6P	ALDH5A1	ALK	ALKBH5
ANKFY1	ALDH3A1	ALDH3A1	ALDH8A1	ALMS1	ALMS1
ANKS1A	ALK	ALDH3B2	ALK	AMACR	ALPK3
ANKS1B	ALLC	ALDH5A1	ALMS1	AMPH	ALS2CL
ANO10	ALMS1	ALDH8A1	ALS2CL	AMT	AMT
ANTXR1	ALMS1P	ALK	AMPH	ANK3	AMZ2
ANXA11	AMBRA1	ALMS1	ANK3	ANKRD31	ANGPT4
ANXA4	AMMECR1L	ALOX12	ANKRA2	ANKRD53	ANK3
ANXA6	AMN1	ALOX5AP	ANKRD11	ANO2	ANKRA2
AP1M1	ANGPT1	ALS2CR12	ANKRD31	ANXA3	ANKRD31
AP1S3	ANGPTL5	AMBRA1	ANKS1B	AOAH	ANKRD53
AP3B1	ANK1	AMICA1	ANLN	AP4E1	ANKS1B
APBB2	ANK3	ANKAR	ANO6	APBA1	ANKZF1
APOA5	ANKFN1	ANKFN1	ANXA3	APOB	ANXA3
ARAP1	ANKRA2	ANKRD16	ANXA4	APOL4	AOAH
ARHGAP10	ANKRD27	ANKRD20A19P	AOAH	APP	AP1B1
ARHGAP15	ANKRD28	ANKS1B	AOX2P	ARFGEF2	AP2B1
ARHGAP19	ANKRD44	ANO1	AP2A1	ARHGAP26	APBA1
ARHGAP19-SLIT1	ANKRD53	ANO2	AP2B1	ARHGAP27	APBB2
ARHGAP27	ANKS1A	ANO5	APBA1	ARHGAP44	APC2
ARHGAP28	ANKS1B	ANTXR1	APC2	ARHGAP8	APOA5
ARHGAP42	ANKZF1	ANXA10	APOB	ARHGEF3	APOB
ARHGAP8	ANO2	ANXA4	APP	ARHGEF37	APP
ARHGEF18	ANTXR1	AOAH	ARAP3	ARHGEF3-AS1	AQP4-AS1
ARHGEF26	AP1S3	AOX1	ARFGEF2	ARHGEF7	ARFGEF2
ARHGEF33	APBA3	APCDD1L-AS1	ARHGAP22	ARID1B	ARHGAP10
ARID5B	APBB2	APOA5	ARHGAP24	ARID2	ARHGAP27
ARL15	APC	APOD	ARHGAP28	ARL2	ARHGAP32
AS1	APOBEC1	APOF	ARHGAP44	ARL2-SNX15	ARHGAP40
AS2	ARFGAP3	APOH	ARHGEF37	ARNTL2	ARHGAP44
ASAH1	ARGFX	APP	ARHGEF7	ARPC1A	ARHGEF16
ASAP1	ARHGAP22	ARHGAP10	ARID2	ARPP21	ARHGEF37
ASCC2	ARHGAP42	ARHGAP18	ARMC9	ARRDC1	ARID2
ASCL2	ARHGAP8	ARHGAP22	ARPC1A	AS1	ARIH2OS
ASIC2	ARHGEF4	ARHGAP26	ARRDC2	AS2	ARNTL2
ASPH	ARID5B	ARHGAP26-AS1	ARSB	ASAP1	ARPC1A
ASRGL1	ARL15	ARHGAP31	ARTN	ASAP2	ARSG
ASTN2	ARSG	ARHGAP44	AS1	ASIC2	ASAH1
ATAT1	ARVCF	ARHGAP8	AS2	ASXL2	ASCL3
ATF6B	ASAP1	ARHGEF18	ASAH1	ATAT1	ASIC2
ATG9A	ASCC2	ARHGEF28	ASAP3	ATF1	ASPM
ATP10B	ATAD3B	ARHGEF3	ASB16	ATF6	ASPRV1
ATP1B3	ATG4D	ARL15	ASB16-AS1	ATF6B	ATAT1
ATP6V1G2-DDX39B	ATP6AP1L	ARL6IP4	ASCL3	ATG2A	ATF6
ATP8B3	ATP6V0A2	ARNT2	ASPRV1	ATP2B4	ATF6B
B3GAT2	ATP6V0D2	ARSB	ASTN2	ATP6V0A4	ATP10A
B4GALT5	ATP6V1F	ASB3	ATAT1	ATP8B4	ATP10B
BAALC	ATP9B	ASIC2	ATF6	ATPAF1	ATP1A2
BACE1	ATXN1	ASTN2	ATF6B	ATRAID	ATP2A3
BACE2	AUH	ASXL1	ATG2A	AZGP1	ATP2B4
BAIAP2L1	AUTS2	ATCAY	ATN1	AZI1	ATP5L
BEND3	AVEN	ATG2B	ATP1A4	B4GALNT3	ATP6V0A4
BICD1	B4GALNT2	ATP10A	ATP1B3	B4GALNT4	ATP6V0D2
BIVM	BACE2	ATP11B	ATP5L	B4GALT5	ATP6V1G1
BIVM-ERCC5	BACH2	ATP13A1	ATP6V0A1	BAG6	ATP8B3
BNC2	BAHCC1	ATP1A2	ATP6V0D2	BAIAP2L1	ATP8B4
BOD1L2	BAIAP2L1	ATP6V1G3	ATP8B4	BBS9	ATPBD4-AS1
BOLA3	BAZ1A	ATP8A2	ATPAF2	BBX	ATRAID
BPGM	BBS9	ATXN10	ATPBD4	BCAR3	AUTS2
BPIFB1	BBX	B3GAT2	ATPBD4-AS1	BCL11A	AXDND1
BTAF1	BCL9	B3GNTL1	ATRAID	BIRC8	B3GNT4
BTBD1	BCR	BACE2	AUTS2	BMPER	B4GALNT4
BTBD9	BEND3	BARD1	AZI1	BMPR1B	BACH1
BTNL3	BIN1	BCAS1	B3GNTL1	BNC2	BAG6
C10orf35	BMPER	BCL9	B4GALNT3	BRAT1	BBS9
C10orf55	BNC2	BCLAF1	BAG6	BRD8	BCAR3
C10orf71	BPIFC	BCRP2	BAZ2B	BTBD1	BCL11B
C10orf90	BRIP1	BDNF-AS	BBS9	BTBD9	BCR
C11orf75	BSN	BMP7	BCAR3	BTN2A1	BEST2
C13orf35	BTBD16	BPIFB1	BCAS1	BTN2A2	BHLHE40
C14orf159	BTBD9	BSG	BCAS3	C10orf105	BIRC6
C14orf166B	BTNL3	BSPRY	BCL11B	C10orf55	BIRC8
C15orf39	BVES-AS1	BTAF1	BEST3	C10orf76	BMPER
C15orf55	C10orf54	C11orf35	BIRC8	C10orf99	BNC2
C16orf95	C10orf68	C12orf42	BMPER	C12orf54	BOK
C17orf102	C11orf75	C14orf166B	BMPR1B	C12orf65	BPIFB3
C1orf127	C12orf43	C14orf182	BNC1	C15orf27	BRAT1
C2	C13orf35	C15orf27	BOK	C15orf40	BSPRY
C20orf196	C14orf182	C15orf39	BPIFB3	C1orf63	BTBD1
C21orf7	C16orf59	C15orf55	BRAT1	C1orf87	BTBD9
C22orf46	C16orf70	C16orf95	BSPRY	C1QTNF3	BTN2A2
C2orf88	C17orf97	C17orf70	BTBD9	C1QTNF3-AMACR	C10orf105
C3orf70	C19orf12	C1GALT1	BTN2A1	C2	C10orf35
C6orf10	C19orf38	C1orf112	BTN2A2	C21orf7	C10orf55
C6orf136	C1orf127	C1QTNF6	C10orf35	C22orf39	C10orf76
C7orf50	C1orf216	C2	C10orf99	C2CD2	C10orf99
C8orf12	C2	C2orf88	C11orf49	C2CD2L	C11orf24
C9orf92	C20orf26	C4orf47	C12orf52	C6orf10	C12orf52
CA6	C21orf15	C4orf51	C12orf54	C6orf15	C12orf54
CACNA1A	C3	C7orf57	C12orf56	C6orf25	C12orf56
CACNA1C	C4orf51	C9orf3	C12orf70	C6orf48	C15orf40
CACNA1D	C5orf4	CA10	C13orf35	C6orf7	C16orf46
CACNA2D1	C5orf42	CABP4	C15orf40	C7orf10	C16orf58
CACNA2D3	C5orf56	CACNA1C	C16orf62	C9orf171	C17orf104
CACNA2D4	C7	CACNA1D	C17orf104	C9orf174	C17orf53
CACNG5	C9orf92	CACNA2D1	C17orf53	CA10	C1orf159
CADM2	CA10	CACNA2D3	C1orf168	CAB39L	C1orf63
CAMK1D	CACNA1A	CACNB2	C1orf63	CABLES2	C1orf87
CAMTA1	CACNB3	CACNG2	C2	CACNA1C	C2
CARD14	CALCOCO2	CACUL1	C21orf7	CACNA1D	C22orf39
CBR3	CALU	CALCR	C2CD2	CACNA2D1	C2CD2
CBR3-AS1	CAMTA1	CALCRL	C3orf35	CACNB2	C2orf16
CCBE1	CAPN14	CALD1	C3orf70	CADM2	C2orf42
CCDC129	CAPN2	CALN1	C6orf10	CADM2-AS2	C3orf49
CCDC167	CAPRIN2	CAMK1D	C6orf15	CAMK2B	C6orf10
CCDC168	CAPS2	CAMTA1	C6orf165	CAMK2D	C6orf15
CCDC170	CARM1	CAP2	C6orf25	CAMK2G	C6orf25
CCDC28B	CARS	CAPN2	C6orf7	CAMTA1	C6orf48
CCNT2	CASKIN1	CARD8	C8A	CAPS2	C6orf7
CCR2	CATSPERD	CBR3	C9orf171	CCDC14	C8A
CCSER1	CCBE1	CBR3-AS1	C9orf174	CCDC178	C9orf114
CD200	CCDC114	CBY3	C9orf92	CCDC73	C9orf171
CD2BP2	CCDC125	CC2D1B	CA10	CCND3	C9orf174
CD86	CCDC13	CCBE1	CABLES1	CCNT2	CA1
CDH13	CCDC168	CCDC129	CACNA1C	CCNY	CABLES1
CDH8	CCDC88C	CCDC13	CACNA1D	CCR7	CABP4
CDHR2	CCIN	CCDC134	CACNA2D3	CD177	CACNA1C
CDKAL1	CCNDBP1	CCDC167	CALML5	CD300LB	CACNA2D1
CDT1	CCNY	CCDC169-SOHLH2	CAMK2G	CD6	CACNB2
CEACAM22P	CCR6	CCDC39	CAMTA1	CD97	CACNG2
CELSR3	CCT3	CCDC6	CAPZA1	CDC45	CADM2
CENPN	CD163L1	CCDC60	CARD8	CDH13	CADM2-AS2
CEP120	CD1B	CCK	CARS	CDH23	CADPS
CEP152	CD200	CCL24	CASR	CDK10	CALML5
CEP290	CD247	CCR3	CAST	CECR5	CAMK4
CES5A	CD2AP	CCSER1	CBX8	CELF2	CAMSAP1
CGNL1	CD59	CCT5	CCBE1	CELF2-AS2	CAMTA1
CHAF1B	CD8B	CD109	CCDC129	CELSR3	CAPN9
CHAT	CDC37	CD2BP2	CCDC168	CEP135	CAPZA1
CHFR	CDCP1	CD34	CCDC169	CEP290	CARS
CHGA	CDH13	CD44	CCDC169-SOHLH2	CEP44	CAST
CHMP4A	CDH19	CD46	CCDC178	CERS1	CBX8
CHST1	CDH23	CDC14B	CCDC36	CERS5	CCBE1
CHST3	CDH4	CDH12	CCDC42B	CFB	CCDC141
CHST5	CDKAL1	CDH13	CCDC80	CFHR2	CCDC173
CIITA	CECR1	CDH26	CCND3	CFHR4	CCDC178
CLDN14	CELSR3	CDH4	CCNG1	CFTR	CCDC18
CLEC4D	CENPE	CDHR2	CCR3	CHD1	CCDC42B
CLGN	CENPF	CDK2	CCR5	CHDH	CCDC88B
CLIC5	CENPH	CDKAL1	CD34	CHI3L1	CCHCR1
CLMN	CENPN	CDPF1	CD46	CHMP7	CCND3
CLPB	CENPT	CEACAM1	CDC42BPG	CLCN3	CCR3
CLPX	CEP55	CEACAM22P	CDH12	CLEC4F	CD19
CLRN1	CES5A	CEACAM8	CDH13	CLIC1	CD22
CLRN1-AS1	CHAF1A	CECR1	CDH23	CLIP1	CD300LB
CLSTN2	CHAMP1	CECR5	CDH6	CLRN3	CD44
CLU	CHGA	CELSR3	CDK11A	CLSTN2	CD46
CLVS1	CHGB	CENPC1	CDK11B	CLVS1	CD55
CLYBL	CHN2	CENPE	CDK19	CNBP	CD6
CNOT2	CHRNA7	CENPM	CDK6	CNIH3	CDC42BPA
CNTNAP2	CHST4	CENPP	CDKAL1	CNPPD1	CDC42BPG
COG7	CHST5	CEP112	CDKL4	CNTN5	CDC45
COL11A1	CKAP2L	CEP120	CDON	CNTNAP2	CDH13
COL15A1	CLCC1	CEP128	CECR5	COBL	CDH18
COL23A1	CLDN14	CEP78	CELF2	COL13A1	CDH23
COL27A1	CLIC5	CGGBP1	CELF2-AS2	COL22A1	CDSN
COL5A1	CLMN	CHAC2	CEP135	COL2A1	CECR5
COL5A2	CLRN1-AS1	CHCHD6	CFB	COL4A3BP	CELF2
COL6A3	CLVS1	CHD1L	CFDP1	COL6A3	CELF2-AS2
COLEC12	CMC2	CHD6	CFTR	COL8A1	CELSR2
COQ9	CMTM7	CHFR	CHMP7	COLEC12	CENPM
CORO1C	CNOT2	CHL1	CHODL	COPG1	CEP44
CPA5	CNOT7	CHP2	CHST9	CORO7	CERS6
CPZ	CNTN3	CHRNA9	CLEC16A	CORO7-PAM16	CES5A
CREB5	CNTNAP2	CILP	CLEC4F	COX16	CFB
CRTAP	COBLL1	CLEC12A	CLEC6A	CPAMD8	CFDP1
CSDC2	COG7	CLPX	CLIC1	CPM	CFHR2
CSF2RB	COL11A2	CNBD2	CMSS1	CPXM2	CFHR4
CSMD1	COL15A1	CNIH3	CNIH3	CR1	CFLAR
CSMD2	COL18A1	CNOT2	CNPPD1	CR1L	CFLAR-AS1
CTNNA2	COL23A1	CNTN5	CNPY1	CRBN	CFTR
CTNNA3	COL4A1	CNTNAP1	CNTN2	CRHR1	CHD2
CTNND2	COL4A2	CNTNAP2	CNTN4	CRISPLD2	CHI3L1
CTTNBP2NL	COL4A3	COA1	CNTN5	CRMP1	CHMP7
CUBN	COL4A4	COBL	CNTNAP2	CRTAC1	CHODL
CUL3	COL6A3	COCH	COL11A1	CRYL1	CHST13
CYBRD1	COL6A4P1	COG3	COL13A1	CSGALNACT1	CHST9
CYFIP1	COL6A5	COL14A1	COL14A1	CSMD1	CHTF18
CYLC2	COL9A3	COL26A1	COL15A1	CSMD2	CIZ1
CYP11B1	COMT	COL27A1	COL23A1	CSNK2B	CLCN3
CYP2F1	COQ9	COL28A1	COL25A1	CSRNP3	CLEC16A
CYP39A1	COX10	COL4A2	COL4A3	CTNNA2	CLEC4F
CYTH3	CPAMD8	COL4A2-AS1	COL4A3BP	CTTNBP2	CLEC6A
D2HGDH	CPD	COL4A3	COL8A1	CUBN	CLHC1
DAG1	CPEB3	COLEC12	COL9A2	CYP27A1	CLIP1
DAPK3	CPOX	COPS7B	COMMD1	CYP39A1	CLRN1-AS1
DARS	CPPED1	COX7B2	COX15	CYP3A4	CLRN3
DCC	CRBN	CPA5	CP	CYP3A5	CLVS1
DCLK2	CREB3L3	CPA6	CPLX4	CYP3A7	CMSS1
DCPS	CRELD1	CPLX2	CPM	CYP3A7-CYP3AP1	CNPPD1
DDX60	CRISPLD2	CPNE4	CPNE4	CYP3AP1	CNTN2
DEGS2	CRNKL1	CPZ	CPSF3L	CYP4F8	CNTN4
DENND4C	CRTAC1	CRBN	CPZ	DAB1	CNTN5
DESI1	CRTAP	CREBBP	CR1	DAG1	CNTNAP2
DGCR8	CRYAA	CRHBP	CREB3L4	DARS	COL13A1
DGKH	CRYGA	CRHR1	CRHR1	DCAF13P3	COL14A1
DHX58	CRYGB	CRTC1	CRISPLD2	DCBLD2	COL19A1
DIAPH3	CSF3	CSMD1	CROT	DCC	COL1A1
DIRC3	CSMD1	CSMD2	CRTC1	DCHS2	COL25A1
DISP2	CSMD2	CSRNP3	CRYM	DDO	COL4A2
DKK3	CST9L	CT64	CSGALNACT1	DDR1	COL4A3BP
DLGAP5	CTC1	CTAGE5	CSMD1	DDX4	COL4A4
DLK1	CTNNA2	CTIF	CSMD2	DEK	COL6A3
DMRT1	CTNNA3	CTNNA2	CSPG4	DENND5A	COL6A5
DNAH10	CTNND2	CTNNA3	CSTA	DENND5B	COL8A1
DNAH2	CTSO	CTNND2	CTIF	DERA	COLEC12
DNAH7	CTTNBP2NL	CTNS	CTNNA2	DGUOK	COPG1
DNAJB9	CUL3	CTSC	CTNNA3	DHX16	CORO7
DNASE1L3	CYP20A1	CTTN	CTNND2	DHX38	CORO7-PAM16
DNER	CYP2C9	CUX1	CTTNBP2	DHX58	CP
DNMBP	CYP2U1	CWC27	CUBN	DKFZp686O1327	CPA3
DNMT3L	CYP39A1	CYP20A1	CUEDC1	DLGAP1	CPM
DOCK2	CYP3A43	CYP27C1	CYFIP1	DMRT1	CR1
DOCK8	CYP4F8	CYP2C9	CYP2R1	DNAAF1	CR1L
DPP6	CYTH1	CYTH3	CYP2U1	DNAH5	CREB3L4
DSCAM	CYTH3	DAB1	CYP39A1	DNAI2	CRHR1
DSG2	D2HGDH	DAB2IP	CYP3A5	DNAJA4	CRTC1
DYDC2	DAAM1	DACH1	DAB1	DNER	CRTC3
DYNC2LI1	DACT3-AS1	DAOA	DAG1	DNM3	CRYBB3
EAF2	DAGLB	DAOA-AS1	DAGLB	DOC2B	CSGALNACT1
ECE1	DARS	DAPK3	DCBLD2	DOCK1	CSMD1
ECT2L	DBIL5P2	DBF4	DCC	DOCK9	CSNK2B
EDNRA	DBT	DCAF13	DCTN1	DOK5	CSPG4
EGFEM1P	DCAF4	DCPS	DCUN1D4	DOK6	CTIF
EGFR	DCC	DDC	DDR1	DOPEY2	CTSB
EHBP1	DDC	DDR2	DDX54	DPCR1	CUBN
EIF2AK1	DDX51	DDX10	DEC1	DPP10	CUEDC1
ELAVL4	DDX60	DDX52	DEK	DPYD	CYB5R3
ELMO1	DENND3	DDX59	DENND4C	DPYD-AS1	CYP1A2
ELMSAN1	DENND4C	DDX60L	DENND5A	DSCAM	CYP27A1
EML5	DENND5B	DEC1	DERA	DTHD1	CYP2U1
ENAM	DFNB31	DEPTOR	DGKB	EBF2	CYP39A1
ENPP6	DHX57	DGKI	DHX16	ECM1	CYP3A4
EPG5	DIAPH3	DHX35	DKK3	EDIL3	CYP3A5
EPHA3	DICER1-AS1	DIEXF	DLGAP1	EEFSEC	CYP3A7-CYP3AP1
EPHA4	DIO2	DIP2C	DMRT1	EFCAB13	DAB1
EPHA5	DIO2-AS1	DIRC3	DNAAF1	EFCAB6	DAB2IP
EPHA6	DIRC1	DIS3L2	DNAH1	EGFL8	DAGLB
EPHB1	DLC1	DISP1	DNAH10	EHHADH	DAXX
EPX	DLG2	DLC1	DNAH14	ELMO1	DCAF11
ERAP2	DLGAP1	DLG1	DNAH5	EMC7	DCBLD2
ERBB4	DLGAP2	DLG5	DNAH8	EMILIN2	DCC
ERC1	DLK1	DLGAP1	DNAJA4	EMR2	DCUN1D4
ERC2	DMRT1	DLGAP1-AS5	DNAJC13	EP300	DDIT3
ERCC5	DMRT3	DNAH2	DNAJC17	EP400	DDO
ESR1	DNAH11	DNAH3	DNMT3L	EPB41L4A	DDOST
ESRRB	DNAH7	DNAH7	DOCK8	EPS8	DDR1
ETFB	DNAJC13	DNAH9	DOCK9	ERAP1	DDX54
EXOC5	DNASE1L3	DNAJC15	DOPEY2	ERBB4	DEC1
EXOC6	DNER	DNAJC6	DPCR1	ERC2	DEK
EXOC6B	DNM2	DNASE1	DPH2	ETS1	DENND2A
EXOSC10	DNMBP	DNHD1	DPP6	EVC2	DENND4C
EYS	DNMBP-AS1	DNMT3L	DPYD	EXOC2	DERA
FA2H	DNMT3L	DOCK2	DPYD-AS1	EXOC3L4	DGAT2
FAM101A	DOCK1	DOCK9	DPYSL3	EXOC6B	DGKB
FAM155A	DOCK4	DOK3	DRD1	EXTL1	DHX16
FAM194A	DOCK5	DOPEY1	DSCAML1	EYS	DHX38
FAM19A1	DOCK8	DPCR1	DTHD1	F	DISP1
FAM19A5	DOK6	DPF2	DUSP5	F10	DKFZp686O1327
FAM3D	DPEP3	DPH3	DVL2	F13A1	DKKL1
FAM81B	DPF3	DPP4	DYSF	FAM114A1	DLC1
FAM83D	DPH1	DPP6	E2F1	FAM13A	DLGAP1
FANCA	DPP9	DPP9	EAF2	FAM154A	DMRT1
FARP1	DPYD	DPYD	EBF2	FAM166A	DNAAF1
FAT3	DPYSL3	DROSHA	EDNRB	FAM186A	DNAH1
FAXC	DROSHA	DSP	EFCAB6	FAM49B	DNAH10
FBN1	DSCAM	DUSP11	EFHA1	FAM65C	DNAH12
FBXO32	DSCAML1	DUSP22	EFHB	FAM69C	DNAH17
FECH	DTNA	DYNC1I1	EGFL8	FAM71F1	DNAH5
FETUB	DTNB	DYRK1A	EGLN1	FAM81B	DNAH7
FGD4	DUPD1	E2F2	EIF1B	FANCE	DNAH8
FGF14	DUS4L	E2F8	EIF1B-AS1	FANCF	DNAI2
FGFR4	DYNC1I1	EAF2	EIF3A	FANCI	DNAJA4
FGGY	DYNC2LI1	EBF2	EIF5B	FARP1	DNAJC13
FHIT	DYSF	EDAR	EMILIN2	FARSA	DNAJC17
FHOD3	E2F3	EDIL3	ENDOD1	FAT1	DNM3
FLJ42969	ECT2L	EDNRA	ENGASE	FAT4	DOCK6
FLNB	EEF1D	EEF1A1	ENTPD7	FBXL17	DOCK9
FLOT1	EEFSEC	EFHD2	EPB41L4A	FBXL6	DOK6
FNDC3B	EFCAB2	EGFR	EPHA4	FBXW12	DOPEY2
FNIP1	EFHB	EHBP1	EPHB1	FGF12	DPCR1
FOXJ3	EGFLAM	EHD3	EPPK1	FGF14	DPP10
FOXP1	EGFR	ELAC2	EPS8L2	FGF14-IT1	DPP6
FOXP2	EHBP1	ELMO1	ERAP1	FGFRL1	DPYD
FPGT-TNNI3K	EHHADH	ELN	ERC2	FHIT	DPYD-AS1
FREM2	EHMT1	EMR1	ERCC1	FLJ42393	DPYSL3
FRMD4A	EIF2AK4	ENPP1	ERCC2	FLOT1	DRD1
FRMD5	ELMO1	ENPP3	ERICH1	FLRT2	DSCAM
FRZB	ELMSAN1	EPB41L4B	ERN1	FNDC3B	DSCAML1
FSD2	ENKD1	EPHA2	ESRRG	FOXK1	DSG1
FSTL4	ENKUR	EPHA3	ETV6	FOXN3	DSP
FUK	EPHA5	EPHA6	EVC	FOXP1	DUSP5
FYN	EPHA6	EPX	EVC2	FRMD3	E2F1
GAB2	EPHB1	ERAP1	EXTL1	FRMD4A	EBF1
GABRB3	ERAP1	ERC1	EYS	FRRS1	EBF2
GALNT9	ERC2	ERC2	FA2H	FRY	EFCAB13
GALNTL6	ESR1	ERGIC2	FAM134A	FRZB	EFCAB6
GAN	ESRRB	ERICH1	FAM135B	FSTL5	EFEMP2
GFAP	ETS1	ERO1L	FAM13A	FUT8	EGF
GJA5	EXO1	ESR1	FAM154A	GABBR1	EGFEM1P
GLB1	EXOC2	ESRRB	FAM174A	GABBR2	EGFL8
GLI2	EXOC5	ESRRG	FAM186A	GABRP	ELAC2
GLIS1	EXOC6B	ESYT1	FAM193B	GAL3ST3	ELMO1
GLRA3	EXOC7	ETFB	FAM19A2	GALM	EMILIN2
GMPR2	FABP12	EVC2	FAM19A5	GALNT2	ENDOD1
GNA15	FABP6	EVPL	FAM217A	GALNTL5	EP300
GNAI3	FAH	EXOSC10	FAM222B	GAS6	EP400
GNAS	FAM114A1	FABP6	FAM49B	GAS6-AS1	EPB41L4A
GNG12	FAM129B	FAF1	FAM60A	GAS7	EPN2
GNG12-AS1	FAM134A	FAM129A	FAM65C	GATAD1	EPPK1
GNL1	FAM155A	FAM131A	FAM71B	GBP3	ERAP1
GOLGA3	FAM160A1	FAM13C	FAM71E1	GDF1	ERBB4
GOLGA7B	FAM163A	FAM155A	FAM83G	GDPGP1	ERC2
GOLGB1	FAM184B	FAM19A1	FANCF	GFRA1	ERCC2
GOLM1	FAM187B	FAM220A	FARP1	GFRAL	ERCC3
GPC6	FAM222B	FAM221A	FARSA	GGA3	ERGIC1
GPR124	FAM73A	FAM5C	FBN2	GGNBP2	ERICH1-AS1
GPR62	FAM78B	FAM60A	FBXO41	GIMAP8	ERN1
GPRC5A	FAM81B	FAM65B	FBXW12	GJB7	ERP29
GPSM3	FAM83A	FAM71C	FGF14	GLDN	ESR2
GRB10	FANCD2	FAM73A	FGF14-IT1	GLP1R	ETAA1
GRID1	FASTKD2	FAM83H	FILIP1L	GLRX2	ETV6
GRIN2A	FAT1	FANCD2	FKBP1A	GLT25D2	EVC
GRIN2B	FAT3	FAR2	FKBP1A-SDCBP2	GOLGA3	EXOC1
GSG1L	FAT4	FARP1	FLG2	GOLGA7B	EXOC3L4
GSTM3	FAXC	FASN	FLJ16341	GOLT1B	EXTL1
GSTZ1	FBXL14	FAT3	FLJ42393	GPANK1	EYS
GTF2A1	FBXL17	FBL	FLJ42969	GPATCH2	EZR
GTPBP5	FBXL20	FBN2	FLOT1	GPIHBP1	F10
GUCY1B3	FBXO10	FBXO10	FN3KRP	GPM6A	FAF1
H2AFY2	FBXO32	FBXO38	FNDC3B	GPNMB	FAM135B
HACL1	FBXW10	FCER2	FOXP1	GPR158	FAM154A
HECW1	FGF12	FCHSD2	FOXP4	GPR179	FAM162A
HERC2	FGF14	FDXR	FRAS1	GPR98	FAM178A
HGD	FGGY	FER1L6	FRMD3	GRAP2	FAM184A
HIST1H2AH	FHIT	FER1L6-AS1	FRMD6	GREB1	FAM186A
HIVEP1	FITM2	FGF12	FRMD8	GRID2	FAM222B
HLF	FKBP10	FHIT	FSTL5	GRIK4	FAM26F
HMHB1	FLOT1	FHOD3	FUT8	GRIN2A	FAM3C
HNRNPH1	FLT4	FIG4	GABBR1	GRIP1	FAM49B
HOOK1	FMN1	FLJ25363	GABPB1	GRM1	FAM65B
HS3ST4	FMNL2	FLJ38109	GAK	GRM5	FAM65C
HS6ST3	FNBP1	FLJ40288	GALNT7	GSDMA	FAM69C
ICA1	FNBP4	FLJ43663	GALNTL5	GTF2A1L	FAM71E1
IFI35	FOXK1	FLT4	GALNTL6	GTF2H4	FAM71F1
IFLTD1	FOXN1	FMO1	GAS7	GYPA	FAM76A
IFNAR2	FOXO1	FMO3	GATAD1	H6PD	FAM83G
IGFBP2	FOXP1	FMO6P	GCLM	HBB	FANCA
IL22RA2	FOXR1	FN3KRP	GCNT4	HCG17	FANCE
IL23R	FRAS1	FOXP1	GDPGP1	HCG22	FAR2
IL6ST	FREM3	FRMD3	GFRAL	HCG27	FARP1
IL7	FRMD4A	FRRS1	GGA3	HCG4	FARSA
ILDR1	FRMD5	FRY	GGNBP2	HCG9	FASN
INADL	FRZB	FSHR	GIMAP6	HCLS1	FAT1
INMT-FAM188B	FSIP2	FXYD3	GIPC3	HCP5	FAT4
INPP5J	FSTL5	GAB4	GJB7	HEATR2	FBP1
INS-IGF2	FUT11	GABRB2	GLB1	HECW1	FBXL17
IPO4	GAB1	GABRB3	GLDN	HERC2	FBXL6
IRF4	GAB2	GABRG3	GLI2	HIPK2	FBXO42
ITGA10	GABBR2	GAL	GLTPD1	HIST1H1B	FBXW12
ITIH5	GABRB2	GALNT10	GMPR2	HIST1H2AH	FBXW5
ITPR2	GABRB3	GALNT15	GNG2	HIVEP1	FCRL1
JAK1	GABRG3	GALNTL6	GOLGA3	HLA	FGF14
JPH1	GAL	GBA3	GOLGB1	HLA-DMB	FGF14-IT1
KANK1	GALNT14	GBP6	GOLT1B	HLA-DOB	FHAD1
KCNIP1	GALNT2	GCA	GORAB	HLA-DPA1	FHIT
KCNIP4	GALNT5	GCLC	GORASP2	HLA-DPB1	FILIP1L
KCNJ6	GALNT7	GDPD4	GPANK1	HLA-DQA1	FKTN
KCNMB3	GALNTL6	GEMIN4	GPC5	HLA-DQA2	FLJ16341
KCNQ1	GATAD2B	GIGYF2	GPHN	HLA-DRA	FLJ30838
KCNQ5	GBE1	GLB1	GPM6A	HLA-F	FLJ38109
KCTD2	GBP2	GLRA3	GPR116	HLA-F-AS1	FLJ42393
KHDRBS2	GDPGP1	GNB3	GPR123	HLA-L	FLJ45974
KIAA0430	GGTA1P	GNG12	GPR158	HOMER2	FLNB
KIAA0513	GHRH	GNG12-AS1	GPR176	HOXB7	FLOT1
KIAA0586	GIMAP1-GIMAP5	GOLGA3	GPR180	HOXC4	FLRT2
KIAA0922	GJA5	GOLM1	GPR98	HS3ST3A1	FLYWCH1
KIAA1217	GJB6	GPATCH2	GPRC6A	HSD17B6	FMNL1
KIAA1524	GLT6D1	GPATCH2L	GRAMD3	HSPA12B	FN3KRP
KIAA1549L	GMCL1	GPC6	GRAP2	HSPA1A	FNDC1
KIAA1609	GMPS	GPR108	GREB1	HSPA1B	FNDC3B
KIF18A	GNA14	GPR133	GREM1	HSPA1L	FOLR4
KIF24	GNA15	GPR62	GREM2	HSPG2	FOXJ3
KIF5C	GNAS	GPR75-ASB3	GRIA1	HTR5A	FOXN3
KIF6	GNB1L	GPSM3	GRID1	HYDIN	FOXN4
KIRREL3	GOLM1	GRAMD3	GRIP1	ICA1	FOXP1
KLHL29	GORASP2	GRID1	GRM5	IDO2	FRMD3
KLK10	GPATCH8	GRIP1	GSG1L	IFRD1	FRMD8
KRT28	GPM6A	GRK5	GSN	IFT43	FSTL4
KRT5	GPNMB	GSTK1	GTF2H4	IGF1R	FSTL5
LAMA2	GPR107	GTF2H4	GUCY1B2	IGF2	GABBR1
LAMB1	GPR158	GUCY1B3	GUCY1B3	IGF2-AS	GABRG3
LAMB2	GPR98	H2AFY2	H1FNT	IL27RA	GALNT10
LAMC3	GPRIN3	H6PD	HBB	IL4I1	GALNT14
LCE4A	GPS2	HACE1	HCG17	IL5RA	GALNT16
LCT	GRIA4	HCN4	HCG4	IMPG1	GALNT18
LCTL	GRID1	HDAC9	HCG9	INADL	GALNT7
LDB2	GRIK2	HEATR1	HCK	INS-IGF2	GALNTL5
LDLRAD4	GRIN2A	HECW1	HCLS1	IPCEF1	GAS6
LENG1	GRIN2B	HELQ	HDAC4	IQCJ-SCHIP1	GAS6-AS1
LEPR	GRK5	HEPACAM	HDDC2	IRF2	GBGT1
LEPREL1	GRM7	HHATL	HEATR1	IT1	GBP2
LEPREL2	GRPEL2	HID1	HEATR2	ITGA8	GCKR
LGALS3BP	GSDMA	HIST1H1A	HECW1	ITGB1BP1	GCLM
LINC00189	GSDMC	HIVEP3	HELZ	ITGB3	GCNT4
LINC00299	GSG1L	HK3	HELZ2	ITGB6	GEMIN5
LINC00351	GTDC1	HLA-DPA1	HHIP	ITGBL1	GEN
LINC00473	GULP1	HLA-DPB1	HIST1H1B	ITIH4	GFRAL
LINC00598	H2AFY2	HLX	HK2	ITPR1	GGA3
LINC00607	HACL1	HMGA2	HLA	JAM3	GJB2
LINC00639	HBBP1	HNRNPH1	HLA-C	JAZF1	GJB7
LINC00693	HCG17	HNRNPM	HLA-DPA1	JPH1	GLDN
LINC00707	HCG18	HOPX	HLA-DPB1	KANK1	GLI3
LINC00856	HCN4	HRG	HLA-DQA1	KANK2	GLRX2
LINGO2	HDAC11	HSD17B4	HLA-DQA2	KCND2	GLTPD1
LIPC	HDAC4	HUNK	HLA-DRA	KCNIP4	GMDS
LMTK2	HDGFL1	HYDIN	HLA-F	KCTD8	GNG2
LOC100129345	HDGFRP2	ICA1	HLA-F-AS1	KDM1B	GOLGA3
LOC100132891	HEATR1	IDH3B	HLA-L	KDM3B	GOLT1B
LOC100505549	HEATR5A	IFIH1	HMGB4	KHDRBS2	GORASP2
LOC100506172	HELLS	IFIT1	HMGCLL1	KIAA0317	GPANK1
LOC152225	HERC3	IFITM10	HNRNPH1	KIAA0368	GPM6A
LOC256021	HGF	IFT122	HOXB7	KIAA0825	GPR133
LOC283299	HIBADH	IGFL2	HOXD1	KIAA1107	GPR155
LOC284395	HIP1	IGFN1	HS3ST3A1	KIAA1211	GPR158
LOC285577	HLA-DPB1	IGSF10	HSD17B6	KIAA1217	GPR179
LOC728175	HLF	IGSF6	HSP90AA1	KIAA1239	GPR35
LOC728558	HMCN1	IGSF9B	HSPA12B	KIAA1551	GPR98
LOC732275	HMGXB4	IL12A	HSPA1A	KIF18A	GPS2
LOH12CR1	HMHB1	IL12RB2	HSPG2	KIF21A	GRAP2
LOXHD1	HNF1A	IL16	ICOSLG	KIF26B	GREB1
LOXL2	HORMAD2	IL17RC	IGFLR1	KIF6	GREM2
LPHN2	HPCAL4	IL18RAP	IGSF10	KIT	GRIA1
LPHN3	HPSE	IL1RAP	IL12RB2	KLHL29	GRIK2
LRBA	HPSE2	IL1RL1	IL17RD	KLK8	GRIP1
LRP1B	HS3ST1	IL23R	IL18RAP	KPNA7	GRK7
LRRC16A	HS3ST2	IL31RA	IL33	KRT32	GRM5
LRRC4C	HS6ST3	IL6ST	IL4I1	KRT4	GSDMC
LRRK2	HSD52	IL7	IMMP2L	KRTAP5-3	GSG1L
LRSAM1	HSPA4L	INF2	IPCEF1	L	GSN
LSS	HSPA8	INPP4B	IPO4	LARS2	GTDC2
LTBP1	HUNK	INPP5A	IPO8	LCT	GTF2H4
LTN1	HUS1B	INPP5J	IQCE	LEPR	GUCY1B2
LY6G6F	HYDIN	IP6K2	IQCJ-SCHIP1	LEPREL1	GYPA
LY86	ICA1	IQCE	IQGAP1	LEPROT	H1FNT
LYSMD4	ICAM1	IQCF1	IREB2	LETM2	HBB
MACROD2	IDUA	IQCH	IT1	LGI1	HCG17
MAGI1	IFIH1	IQCH-AS1	ITGA8	LHPP	HCG22
MAGI2	IGF2	IQGAP1	ITGAE	LIG1	HCG4
MAN1A1	IGF2-AS	IRAK2	ITIH2	LIMA1	HCG9
MAN1C1	IGFN1	IRAK3	ITPR1	LIMD1	HCK
MAP2K5	IGSF10	IRF2	ITPR2	LINC00333	HDAC4
MAP3K19	IL17B	IRX1	IVD	LINC00340	HDAC9
MAP4K5	IL17F	ITGA8	JAM2	LINC00478	HDDC2
MAPT	IL17RA	ITGB1	JARID2	LINC00550	HDLBP
MARCH11	IL17RC	ITIH4	JAZF1	LINC00693	HEATR1
MARCH3	IL17RD	ITLN2	JMJD7-PLA2G4B	LINGO2	HEATR6
MASP2	IL17RE	ITPR1	KALRN	LMBR1	HELZ
MATN3	IL33	ITPR2	KAT5	LMNB1	HELZ2
MBP	IL5RA	ITPR3	KC6	LOC100129961	HERC2
MCM10	INADL	JMJD1C	KCND2	LOC100131234	HEXA
MCM3AP	INSC	JPH1	KCNIP4	LOC100132707	HHIP
MCM3AP-AS1	INS-IGF2	JPH3	KCNJ4	LOC100294362	HIBADH
MCPH1	IPO4	KALRN	KCNJ6	LOC100499484	HINT3
MCTP2	IRAK3	KANK1	KCNK1	LOC100499484-C9ORF174	HIST1H1B
MDGA1	IRF4	KANSL1L	KCNK10	LOC100505495	HIST1H2AH
MDGA2	ITGA2	KAZN	KCNMB4	LOC100505545	HIST1H2AM
MDM1	ITGA8	KCNAB3	KCNQ1	LOC100505776	HIVEP3
MED13L	ITGAL	KCNB2	KCNQ1OT1	LOC100506124	HLA-DQA1
MEFV	ITPR1	KCNC2	KCNQ2	LOC100506393	HLA-DQA2
MEGF11	IYD	KCND2	KCP	LOC100506403	HLA-DQB1
MEGF8	JAK1	KCNE4	KDELR3	LOC100507173	HLA-DQB2
MEI1	JPH2	KCNH5	KDM3B	LOC100507362	HLA-DRA
METTL15	KALRN	KCNH7	KDM4A	LOC100507463	HLA-F
METTL21EP	KANSL1	KCNH8	KIAA0368	LOC116437	HLA-F-AS1
MGAT5	KARS	KCNIP4	KIAA1107	LOC152225	HLA-L
MGST2	KAT2B	KCNJ16	KIAA1211	LOC157273	HMGCLL1
MIR3134	KAT6B	KCNJ6	KIAA1217	LOC285577	HMGCR
MIR548AI	KBTBD12	KCNK13	KIAA1239	LOC285696	HOXB3
MIR548N	KCNAB1	KCNMB3	KIAA1324	LOC285819	HOXB5
MME	KCNIP1	KCNMB4	KIAA1524	LOC286059	HOXB7
MMP16	KCNIP4	KCNQ1	KIAA1804	LOC286190	HOXB-AS3
MORC3	KCNMA1	KCNQ3	KIF16B	LOC339535	HS3ST3A1
MORN1	KCNMB4	KCNQ5	KIF21A	LOC349160	HSD17B6
MPP7	KCNN3	KCTD8	KIF26B	LOC441204	HSP90AA1
MPPED1	KCTD1	KEL	KIF7	LOC554223	HSP90B1
MRPL51	KCTD8	KIAA0196	KIRREL3	LOC728716	HSPA12B
MS4A3	KDM4B	KIAA0226	KLHL24	LPIN3	HSPA1A
MTF1	KHDRBS2	KIAA0430	KLHL32	LPP	HSPA1L
MTHFD1	KIAA0100	KIAA0513	KLK8	LRBA	HSPG2
MTMR7	KIAA1217	KIAA0586	KPNA7	LRP1B	HTR5A
MTOR	KIAA1609	KIAA0922	KRT3	LRP2	ICK
MTSS1	KIAA1755	KIAA1598	KSR1	LRPPRC	IDO2
MUC21	KIAA1967	KIAA1919	KY	LRRC16A	IDUA
MUC22	KIF18A	KIF14	LAMA1	LRRC3C	IGHMBP2
MYD88	KIF6	KIF1B	LAMP5	LRRC43	IGSF10
MYLK	KIRREL3	KIF22	LDB2	LSM2	IL12B
MYO10	KLHL1	KIF26A	LDB3	LSM6	IL17RD
MYO18B	KLHL29	KIF26B	LEPR	LSS	IL17REL
MYOM3	KLHL5	KIFAP3	LEPROT	LY6G5B	IL27RA
MYRF	KNTC1	KIRREL	LETM2	LY6G6C	IL4I1
MZT1	KSR1	KIRREL3	LGR6	LY6G6F	IL5RA
NAALADL2	KSR2	KLHDC10	LHFP	LY86	IMPACT
NADKD1	KTN1	KLHDC8A	LINC00333	LY86-AS1	IMPG1
NAGK	LAMA1	KLHL1	LINC00340	MACROD2	INPP5F
NAGPA	LAMA2	KLHL29	LINC00578	MACROD2-AS1	INTS4
NARS	LCE4A	KLHL5	LINC00669	MAGI2	IQCE
NAV2	LCLAT1	KLKB1	LIPI	MAML2	IQCJ-SCHIP1
NCAPD2	LCT	KRT79	LMBR1	MAML3	IREB2
NCEH1	LDB3	KRT82	LMNB1	MAMSTR	IRF2
NCKAP1	LDHA	KRTAP10-6	LOC100129620	MAN1C1	IST1
NDE1	LECT1	KRTAP10-8	LOC100130264	MAN2A2	ITGA2
NDUFA8	LENG9	KSR2	LOC100131047	MANBA	ITGA8
NEAT1	LEPREL1	LAMA1	LOC100131626	MAP3K14	ITGAE
NF2	LGR6	LAMC1	LOC100134368	MAP4K3	ITGB3
NFE2L3	LIG1	LARS2	LOC100287879	MAPK15	ITGB5
NHSL1	LIMS2	LENG1	LOC100294362	MAPK4	ITGBL1
NIPSNAP1	LIN28B	LEPR	LOC100422737	MAPKAPK2	ITIH2
NLGN1	LINC00299	LEPREL2	LOC100499484	MAT1A	ITIH3
NMB	LINC00473	LETM1	LOC100499484-C9ORF174	MBOAT1	ITIH4
NOC2L	LINC00478	LGR5	LOC100505545	MCCD1	ITPR1
NOTCH4	LINC00502	LIG1	LOC100505702	MCEE	ITPR2
NPAT	LINC00624	LILRB1	LOC100505795	MCM3	JAK2
NPNT	LINC00669	LILRB4	LOC100505841	MCM3AP	JAM3
NQO2	LINC00701	LIMS2	LOC100506100	MCM3AP-AS1	JARID2
NRG3	LINC00842	LIN7C	LOC100506403	MCPH1	JAZF1
NRIP1	LIPM	LINC00189	LOC100507053	MCTP1	JMJD7-PLA2G4B
NRXN1	LMBR1L	LINC00423	LOC100507173	MCTP2	KANK1
NRXN3	LMCD1-AS1	LINC00486	LOC100507362	MDC1	KATNAL2
NSRP1	LMF1	LINC00534	LOC100507384	MDGA1	KCNA6
NSUN7	LOC100128554	LINC00598	LOC100507391	MDGA2	KCND2
NT5C1A	LOC100132891	LINC00606	LOC100507463	MEA1	KCNH8
NTM	LOC100505783	LINC00639	LOC100616530	MED12L	KCNK10
NUB1	LOC100506023	LINC00643	LOC154092	MED20	KCNMA1
NUCB1	LOC100506474	LINC00673	LOC157273	MEGF11	KCNMB4
NUS1	LOC100507443	LINC00693	LOC254100	MEGF6	KCNN1
OCA2	LOC100631378	LINC00707	LOC284395	MEMO1	KCNQ2
OGFR	LOC100652739	LINGO2	LOC285819	METTL15	KCNQ5
ONECUT2	LOC154092	LIPA	LOC285972	MGST2	KCNU1
OPCML	LOC283299	LIPE	LOC286094	MICA	KCNV2
OPRD1	LOC284395	LIPI	LOC286190	MIR5009	KCP
OR12D3	LOC284757	LLGL2	LOC349160	MIR548AA2	KCTD1
OR1J1	LOC285768	LMTK2	LOC554223	MIR548D2	KCTD16
OR2B2	LOC553103	LOC100128993	LOC647323	MIR548G	KDM3B
OR52R1	LOC654433	LOC100130264	LOC728716	MIR548H2	KIAA0317
OR7E91P	LPHN2	LOC100130987	LOC729020	MIR548I4	KIAA1107
OSBP	LPP	LOC100131094	LONRF2	MKI67	KIAA1211
OSBPL6	LRBA	LOC100131347	LPAR1	MKLN1	KIAA1217
OSMR	LRP1B	LOC100132273	LPHN2	MMP11	KIAA1239
OTOF	LRP2	LOC100132891	LPHN3	MOB2	KIAA1524
P2RX7	LRP6	LOC100294362	LPP	MOG	KIAA1551
PACSIN1	LRRC16A	LOC100505875	LRIG3	MPPED1	KIF16B
PAK7	LRRC20	LOC100506071	LRIT3	MRPS7	KIF22
PAMR1	LRRC3C	LOC100506172	LRP1B	MS4A12	KIF26B
PARD3B	LRRC8A	LOC100506385	LRP2	MS4A2	KIF7
PARVA	LSR	LOC100506713	LRRC16B	MSH5	KLF5
PAX5	LTF	LOC100616530	LRRC27	MSH5-SAPCD1	KLHL29
PBK	LYRM9	LOC100996307	LRRC43	MTSS1	KLHL32
PCDH1	LYSMD4	LOC145820	LRRC4C	MUC22	KLK3
PCDH15	MAATS1	LOC152225	LRRTM4	MYBPC2	KLK8
PCSK5	MAGI2	LOC254896	LSM6	MYCBPAP	KPNA7
PCSK6	MAML1	LOC255130	LY6G5B	MYH13	KRBA1
PDE1A	MAML3	LOC283335	LY6G6C	MYLK	KRT15
PDE1C	MAN1A1	LOC284395	LY6G6F	MYO16	LACC1
PDE5A	MAP2K1	LOC284751	LY86	MYO1G	LAMA1
PDGFRL	MAPK10	LOC286135	LY86-AS1	MYO5B	LAMP1
PDIA4	MARCH8	LOC339862	LYST	NAALAD2	LARS2
PDSS2	MASP2	LOC340515	MACROD2	NAALADL2	LBP
PDZD2	MCM3AP	LOC400794	MACROD2-AS1	NACA	LCA5
PECAM1	MCM3AP-AS1	LOC93432	MAGEF1	NAGK	LCT
PER3	MCPH1	LOH12CR1	MAGI1	NAPSA	LDB2
PGLYRP2	MCTP2	LOXHD1	MAGI2	NARG2	LDB3
PGLYRP3	MDGA2	LPAR3	MALT1	NCAM1	LEF1
PGLYRP4	MECOM	LPHN3	MAML2	NCAPD2	LEPR
PHACTR1	MED24	LPL	MAML3	NCAPD3	LEPROT
PHLDB2	MEGF11	LRBA	MAMSTR	NCK2	LGALS8
PI4KA	MEOX2	LRFN2	MANBA	NCKAP5	LGR6
PIEZO1	METTL15	LRGUK	MANEAL	NDUFA4	LHX4
PIEZO2	METTL20	LRP1B	MAP10	NECAB2	LIMD1
PIGG	METTL24	LRP2	MAP3K4	NEK1	LIMS2
PION	METTL25	LRRC38	MAPK15	NELFE	LINC00333
PIP5K1B	MFSD10	LRRIQ3	MAPKBP1	NEO1	LINC00535
PIPSL	MGAT5B	LRRK2	MARC1	NFKBIL1	LINC00693
PKD1L1	MGC27382	LSAMP	MARC2	NGF	LINGO2
PKD1L2	MGST2	LSP1	MARCH8	NGLY1	LIPI
PKHD1	MINA	LSS	MARK4	NKAIN2	LLGL2
PKNOX1	MIR5095	LTN1	MARVELD3	NKAIN3	LMBR1
PLA2G2E	MIR548A2	LY75	MBOAT1	NLRP11	LOC100129620
PLA2G3	MIR548AI	LY75-CD302	MC5R	NOC3L	LOC100130231
PLB1	MIR548F1	LY9	MCC	NOTCH4	LOC100131626
PLCB1	MIR548F5	LYZL6	MDC1	NOXO1	LOC100132707
PLCD1	MIR548H2	MACROD2	MDGA2	NPW	LOC100134368
PLXDC2	MIR548H3	MAD1L1	MDM2	NR1H2	LOC100287879
PNMA1	MIR548I4	MAGI1	MEA1	NR2C2	LOC100499484-C9ORF174
POR	MIR548N	MAGI2	MED20	NR5A2	LOC100505545
POU6F2	MIR548T	MAGI2-AS3	METTL5	NRF1	LOC100505702
PPAPDC1A	MIR5684	MAGOH	MFAP3	NRM	LOC100505776
PPARD	MIR5694	MAK	MGA	NRP1	LOC100506403
PPIP5K2	MIR943	MAML3	MICA	NRXN3	LOC100507173
PPM1H	MKI67	MAN1A1	MICAL2	NTHL1	LOC100507362
PPP1R18	MLPH	MAP2K5	MIPEPP3	NTM	LOC100507391
PPP1R1C	MME	MAP3K13	MIR210HG	NUGGC	LOC100507489
PPP1R3B	MOB3B	MAPK1	MIR5009	NUP188	LOC100527964
PRDM13	MOCS2	MAPKAP1	MIR548AJ2	NUP62	LOC100616530
PRDM5	MOG	MARCH3	MIR548G	NUP85	LOC145820
PREP	MORC3	MARCH6	MIR548H2	NUP88	LOC147093
PRKAG2	MOV10	MARCKSL1	MIR548H3	OCA2	LOC157273
PRKAR2B	MPDZ	MARK3	MIR548T	OPRM1	LOC284395
PRKCA	MRC2	MASP2	MIS18BP1	OR10AD1	LOC285692
PRKCH	MRGBP	MAX	MKLN1	OR10W1	LOC285819
PRKCZ	MRPL41	MBNL1	MKRN1	OR1N2	LOC286059
PRMT8	MRVI1-AS1	MCM10	MMP19	OR2AG1	LOC338799
PROL1	MSANTD3	MCM4	MMP9	OR2H2	LOC441204
PRR25	MSANTD3-TMEFF1	MCM5	MORC1	OR2Y1	LOC554223
PRR5	MSH4	MCOLN2	MROH6	OR52E6	LOC646762
PRR5-ARHGAP8	MSI2	MDGA1	MROH9	OR56A3	LOC728716
PRSS41	MTDH	MECOM	MRPS24	OR56A5	LOC728989
PSEN1	MTERFD2	MED12L	MS4A12	OR5T3	LPIN3
PTGFRN	MTHFD1	MELK	MSH5	OR5V1	LPO
PTGIS	MTHFD1L	MET	MSH5-SAPCD1	OR7A10	LPP
PTPRD	MTMR12	METTL11B	MTG1	OR8S1	LRCH3
PTPRG	MTMR3	METTL24	MTHFD1L	OTUD1	LRIT3
PTPRN2	MTMR9	METTL9	MTHFD2	OVGP1	LRP1B
PTPRO	MTNR1A	MFAP3	MTHFS	OXER1	LRP2
PTPRT	MTUS2	MGAT4B	MTUS1	P2RX7	LRP4
QSER1	MUC16	MGAT5	MUC16	PACSIN1	LRP5
R3HDM1	MUC22	MGMT	MUC21	PADI1	LRPPRC
RAB31	MUC5B	MGST2	MUC22	PADI3	LRRC27
RAB3GAP1	MYH7B	MICA	MYBPC2	PADI4	LRRC43
RAD51B	MYLK	MICAL1	MYCBPAP	PAIP2B	LRRC4C
RANBP3L	MYO16	MIR3134	MYH13	PAK7	LRRC55
RANGAP1	MYRIP	MIR548A2	MYO16	PALMD	LRRIQ1
RAPGEF1	MYT1L	MIR548F1	MYO1G	PAM	LRRK2
RAPGEF6	NAA16	MIR548F5	MYRF	PAM16	LRRN2
RASAL1	NAF1	MIR548N	MYRIP	PAPPA	LSAMP
RASGEF1C	NAGPA	MKLN1	N6AMT1	PAX5	LSM2
RASGRP4	NALCN-AS1	MLIP	NAALAD2	PCDH15	LSM6
RBFOX1	NARS2	MLXIP	NACA	PCNT	LTBP1
RBFOX3	NAV2	MME	NAGK	PDCD11	LTBP2
RBMS3	NCAM2	MMEL1	NAGPA	PDE1C	LY6G5B
REEP5	NCAPD2	MMP21	NALCN	PDE2A	LY6G6C
RFC3	NCAPG2	MMP3	NAPSA	PDE3A	LY6G6F
RFTN1	NCKAP1	MNAT1	NARS	PDE4B	LY86-AS1
RGMA	NCR2	MOB2	NAT8	PDE4D	LYPD3
RGS10	NDST4	MORN1	NAV2	PDE5A	LYST
RGS6	NEFM	MPO	NCAM1	PDE7B	MACF1
RHBDL3	NELFA	MPZL3	NCKAP5	PDLIM2	MACROD2
RIPK1	NELL1	MRAP	NDUFV3	PEG3	MACROD2-AS1
RNASE13	NEO1	MRM1	NEDD4L	PEX5L	MAD1L1
RNF169	NEURL4	MROH2B	NEIL3	PFKFB3	MAGI2
RNF31	NIPAL2	MROH9	NEK5	PFKM	MAML2
RNU6	NIPBL	MRPS18B	NELL1	PGBD1	MAML3
RNU6-83	NLE1	MSH5	NEO1	PHACTR1	MAMSTR
ROBO1	NLRC5	MSH5-SAPCD1	NEURL4	PHACTR2	MAN1C1
ROBO2	NLRP14	MSI2	NFATC2	PHACTR3	MAN2A1
RORA	NOB1	MSRA	NGLY1	PHF14	MAN2A2
RPGRIP1L	NOL6	MTMR12	NHLRC3	PHF17	MANEAL
RREB1	NPAS3	MTRR	NHSL1	PHLDB2	MANSC4
RRP7A	NR1I2	MTSS1	NIPA2	PHYHD1	MAP10
RUFY1	NR3C1	MTTP	NKAIN2	PIBF1	MAP1B
RUNX1	NR5A2	MTUS2	NKTR	PIP4K2A	MAP3K13
RUNX2	NRG1	MUC16	NLGN1	PITPNM3	MAP3K14
RYK	NRG2	MUC2	NLRP11	PKIA	MAP9
S100PBP	NRP2	MX2	NMBR	PKMYT1	MAPK15
SAMD4A	NRXN3	MYBL2	NME7	PLA2G3	MAPRE2
SAMD9	NSUN2	MYBPC1	NOLC1	PLCB1	MARC1
SBF2	NSUN7	MYBPC3	NOS1AP	PLCE1	MARVELD3
SCRN3	NTM	MYD88	NOTCH4	PLD5	MAT1A
SDK1	NTN4	MYH10	NR3C2	PLXDC1	MBOAT1
SEC14L5	NTRK2	MYH11	NRG1	PLXNA2	MC5R
SECISBP2L	NUDT5	MYH3	NRG2	PLXNA4	MCCD1
SEH1L	NUF2	MYH4	NRG3	PNPT1	MCF2L
SEMA3A	NUP188	MYO16	NRM	POLD1	MCM3
SEMA4D	NUP35	MYO18B	NRXN3	POM121L2	MCOLN2
SEMA5A	OASL	MYO1H	NT5DC3	PPAPDC1A	MDC1
SERINC2	OCA2	MYO3B	NTM	PPARA	MDGA1
SERPINB10	OLFM1	MYOM3	NUGGC	PPARD	MDGA2
SERPINB2	OLFML1	MYRIP	NUP188	PPFIA2	MEA1
SERPINB6	OPRD1	MZT1	NUP62	PPP1R10	MED20
SETBP1	OPRM1	N4BP2L1	NUP88	PPP1R18	MEGF11
SGCD	OR14J1	NADKD1	NUP93	PPP3R1	MEMO1
SGCZ	OR1J1	NAGPA	NUPL2	PPT2	METTL5
SH3TC1	OR4D5	NALCN-AS1	NWD1	PPT2-EGFL8	MGA
SHANK2	OR51B5	NARS	OAS3	PRDM5	MGMT
SHISA6	OR51M1	NAT1	OMA1	PREX1	MICA
SHOC2	OR5V1	NAT2	OPCML	PRICKLE2	MICAL2
SI	OR7A10	NAV2	OPLAH	PRIM1	MICAL3
SKAP1	OR7C1	NBAS	OPRM1	PRKAG2	MIR5009
SKI	OR7E91P	NBEA	OPTN	PRKAR1B	MIR5196
SKIV2L	OR8G2	NCAM2	OR10A7	PRKCA	MIR548AP
SKP2	OR8H3	NCEH1	OR10AD1	PRMT8	MIR548F1
SLC15A1	OSBPL10	NCK2	OR2AG1	PRPF19	MIR548F5
SLC16A4	OSTN	NCKAP5	OR2H2	PRR5	MIR548G
SLC17A5	OTOL1	NCOA2	OR2Y1	PRR5-ARHGAP8	MIR548I4
SLC19A3	OXR1	NCR2	OR56A3	PRRC2A	MIR548N
SLC24A3	PACSIN1	NDE1	OR5H15	PRRC2C	MIR548T
SLC26A7	PAICS	NDUFA6	OR5T3	PRRX2	MIR5684
SLC30A8	PAIP2B	NDUFB3	OR5V1	PSD3	MKLN1
SLC39A10	PALM2-AKAP2	NDUFS4	OR6N1	PSORS1C1	MLKL
SLC39A11	PAMR1	NEB	OTOP3	PSORS1C2	MLLT3
SLC45A2	PARD6G	NEBL	OTUD1	PTGER2	MMP9
SLC4A1	PARK2	NEDD4L	PADI1	PTGES3	MOB2
SLC4A5	PARP4	NEK7	PADI3	PTGIS	MOCS2
SLC5A4	PARVA	NEO1	PADI4	PTK2	MOXD1
SLC6A1	PAX8	NFATC1	PAFAH1B2	PTPDC1	MPDZ
SLC6A13	PCDH15	NGEF	PAK7	PTPN23	MPHOSPH8
SLC7A2	PCDP1	NHSL1	PAPD4	PTPN5	MPPED1
SLC8A1	PCNXL3	NKX2-8	PBX1	PTPRG	MROH1
SLC8A1-AS1	PCSK2	NLRC5	PCDH15	PTPRH	MROH9
SLC9A1	PDE10A	NLRP1	PCDH9	PTPRO	MRPL53
SLCO2A1	PDE1C	NLRP5	PCF11	PTPRQ	MRPS7
SLFN5	PDE4A	NMI	PCLO	PTRF	MS4A12
SLIT1	PDE4B	NOC3L	PCNXL2	PUS10	MS4A2
SLIT3	PDE4D	NOD2	PCNXL3	PVT1	MSH4
SLN	PDLIM2	NOS2	PCSK7	PYCRL	MSH5
SMARCA2	PDLIM7	NOSTRIN	PDDC1	R3HDM1	MSH5-SAPCD1
SNAP91	PDSS2	NOTCH4	PDE1A	RAB28	MTG1
SNX19	PECAM1	NPAS2	PDE1C	RAB3GAP1	MTMR12
SOCS2	PEMT	NPBWR2	PDE3A	RABGAP1L	MTSS1
SOCS2-AS1	PEPD	NPHS2	PDE4B	RAD52	MUC12
SORBS1	PFAS	NPY	PDE4DIP	RANGAP1	MUC17
SORBS2	PHACTR1	NR3C2	PDE7B	RAPGEF5	MUC22
SORCS2	PHACTR2	NRAP	PDGFD	RBBP6	MYBPC2
SOS1	PHLDB2	NRG1	PEG3	RBFOX1	MYCBPAP
SOX5	PID1	NRP1	PEX5L	RBFOX3	MYH13
SP110	PIEZO1	NRXN1	PFKFB3	RBM18	MYNN
SPATS2L	PIEZO2	NSG1	PFKM	RBM48	MYO15A
SPOCK1	PIGG	NTM	PFKP	RESP18	MYO16
SPPL2B	PIK3C2G	NUDT4	PGAP1	RFX3	MYO1G
SRBD1	PINX1	NUDT4P1	PGBD1	RGL2	MYO5C
SRC	PIP5K1B	NUP205	PGP	RGS21	MYOM1
SRGN	PIPSL	NXN	PHACTR1	RGS3	NAAA
SRP19	PIWIL3	OAS3	PHF14	RGS6	NAALAD2
SRR	PKD1L1	OCA2	PHF17	RGS9BP	NACA
SSH1	PKD1L2	OGDH	PHGDH	RHOG	NAPSA
SSPO	PKNOX1	OGDHL	PHLDB2	RICTOR	NARFL
ST14	PKP2	OMA1	PHYHD1	RIOK2	NARG2
ST3GAL1	PLA2R1	ONECUT2	PIBF1	RNF213	NAT2
ST8SIA6	PLB1	OPCML	PIEZO2	RNU6	NAT8
STAB1	PLCB1	OPRD1	PIK3C2B	RNU6-81	NBAS
STARD3	PLCB4	OR10P1	PIK3R3	ROBO1	NBEA
STAU2	PLCL2	OR13C5	PITPNM3	RORA	NCAPD3
STK17B	PLCXD2	OR1N2	PITRM1	RPGRIP1	NCKAP1L
STK24	PLEKHA4	OR2D3	PIWIL3	RPRD2	NDOR1
STK39	PLEKHA7	OR2M2	PKD1L2	RPTN	NDRG1
STPG2	PLEKHM3	OR52R1	PKP1	RREB1	NDUFV3
STX1A	PLG	OR5AC2	PLA2G3	RSU1	NEB
STX3	PLXDC2	OR6B2	PLA2G4B	RTKN2	NECAB3
SULF1	PLXNA2	OR6T1	PLA2G4D	RYR3	NENF
SUPT3H	PLXND1	OSBPL10	PLA2G4E	S100PBP	NEURL4
SV2C	PNMA1	OTOF	PLA2G4F	SAMD5	NFKBIL1
SVEP1	PNPLA8	P2RX7	PLA2R1	SAMD9	NGLY1
SVIL	POMT1	P2RY13	PLB1	SAMSN1	NKAIN2
SYNJ1	POPDC3	PACRG	PLCB1	SAMSN1-AS1	NKAPL
SYT6	POU4F1-AS1	PAK7	PLCG2	SAPCD1	NKTR
SYVN1	POU6F2	PAN2	PLCXD2	SBF2	NLN
TAPBPL	PPAPDC1A	PARD3	PLCZ1	SBK2	NLRP11
TAPT1	PPID	PARD3B	PLD5	SCAF11	NLRP14
TAS1R1	PPP1R10	PARK2	PLEKHF1	SCAMP3	NLRP5
TBC1D22A	PPP1R12B	PARP3	PLEKHM2	SCAPER	NMRK2
TBK1	PPP1R3A	PARVA	PLXNA2	SCHIP1	NOC3L
TCERG1L	PPP2R2C	PAX2	PLXNA4	SCN4A	NOLC1
TEAD3	PPRC1	PBLD	PLXNC1	SCNN1A	NOS1AP
TEF	PRDM16	PCCA	PML	SCUBE1	NOTCH2
TEKT5	PRDM5	PCDH1	PNPLA1	SDK1	NOTCH3
TENM2	PRICKLE1	PCDP1	PNPLA8	SEC16B	NOTCH4
TENM3	PRIMA1	PCNT	POC5	SEH1L	NPAT
TENM4	PRKAG2	PCSK6	POFUT1	SELO	NPC2
TET2	PRKD1	PDE11A	POLD1	SEMA3A	NPS
TEX36	PRKG1	PDE4B	POLG	SEMA4B	NR2C2
TFEB	PRMT8	PDE4D	POLK	SEMA6A	NR3C2
TGM4	PRR16	PDE6A	POLR2J4	SENP1	NRF1
TH	PRR5-ARHGAP8	PDE9A	POM121L2	SEPSECS	NRG1
THAP5	PRSS23	PDIA2	POSTN	SEPT9	NRG2
THBS2	PRSS41	PDLIM3	POU5F1	SERPINB11	NRG3
THOC5	PRTFDC1	PDZD2	POU6F2	SETBP1	NRM
THRB	PSEN1	PDZD8	PPAP2B	SETD4	NRXN3
THSD4	PSME4	PDZRN4	PPARA	SFMBT1	NSMCE1
THSD7A	PTPRA	PES1	PPARGC1B	SGCZ	NSUN2
THSD7B	PTPRD	PFKP	PPEF2	SGMS1	NSUN6
TIMELESS	PTPRE	PGLYRP4	PPP1R13L	SGSM1	NT5DC3
TLR3	PTPRG	PGM1	PPP1R18	SH2D3C	NTM
TMC5	PTPRM	PGM2	PPP1R9A	SH3RF1	NUDT13
TMEM108	PTPRO	PHLDB2	PPP2R2B	SHANK2	NUDT16L1
TMEM132C	PTPRT	PI4KA	PPT2	SHC2	NUDT19
TMEM163	PWWP2A	PIEZO2	PPT2-EGFL8	SIGLEC9	NUP188
TMEM170B	PYCRL	PKIB	PRDM15	SKIV2L	NUP62
TMEM2	QRFP	PLA2G4C	PREX1	SLC12A1	NUP85
TMEM231	R3HDM1	PLB1	PRICKLE2	SLC16A11	NUP88
TMEM8A	RAB31	PLCB1	PRICKLE2-AS1	SLC1A2	NUPL2
TMTC3	RAB3C	PLD5	PRIM1	SLC22A16	OPA1
TNC	RAB3GAP1	PLEKHH1	PRKAR1B	SLC25A21	OPCML
TNFAIP8L1	RABGAP1L	PLXNA2	PRKCQ	SLC27A2	OR10AD1
TNKS	RAD18	PMS1	PRKD2	SLC28A1	OR10W1
TNRC18	RAD51AP1	PNMAL1	PRKG2	SLC35B3	OR11G2
TNRC6A	RAET1E	PNPLA5	PRPF19	SLC38A1	OR1L3
TNS1	RAG1	PNPLA6	PRRC2A	SLC38A8	OR2AG1
TNS3	RAG2	POC1B	PRRC2C	SLC38A9	OR2AG2
TNXB	RAI1	POC1B-GALNT4	PRRG2	SLC39A7	OR2B2
TOB2	RAP1GAP2	POC5	PRRX1	SLC45A2	OR2H2
TOX2	RASGEF1C	PODNL1	PRRX2	SLC4A4	OR52E6
TP63	RASSF3	POGLUT1	PSG9	SLC51A	OR56A3
TPK1	RAVER1	POLR2J4	PSKH2	SLC7A14	OR5H15
TRAF3IP2	RBBP8	POLR3GL	PSORS1C1	SLC7A8	OR5T3
TRAF3IP2-AS1	RBFOX1	PPARG	PSORS1C2	SLC8A1	OR5V1
TRAK1	RBFOX3	PPFIA1	PTCHD4	SLC8A1-AS1	OR6A2
TRAPPC9	RBM19	PPIL6	PTGER3	SLC9A1	OR6N1
TRIM6	RBM38	PPL	PTGES3	SLC9A2	OR8B8
TSHR	RDH13	PPM1F	PTK2	SLC9A3R2	OR8D1
TSHZ2	REEP5	PPM1H	PTPN13	SLCO1B1	OR9Q1
TSNARE1	RELN	PPM1L	PTPN23	SLFN11	OSBPL5
TSPAN13	RFC3	PPP1R10	PTPRB	SLIT2	OSM
TSPAN18	RFTN1	PPP1R12B	PTPRF	SLIT3	OTUD1
TSSC1	RFX2	PPP1R13B	PTPRG	SMAD3	OXER1
TTLL11	RGS10	PPP1R16B	PTPRH	SMARCAD1	OXGR1
UBASH3B	RGS12	PPP1R1C	PTPRM	SMARCD1	P2RX7
UBE2E3	RGS5	PPP1R32	PTPRQ	SMG1	PAAF1
UBXN4	RGSL1	PPP1R9A	PTPRT	SMYD1	PADI3
UGT2B15	RIOK1	PPP2R5C	PTPRU	SMYD3	PADI4
UIMC1	RNF150	PPP4R4	PUS10	SNRNP25	PAK1
UNC13D	RNF175	PRAM1	PVT1	SNX15	PALLD
USP16	RNF44	PRDM10	PXDNL	SNX29	PAM
USP2	ROBO1	PRDM16	PYGL	SNX30	PANK2
USP34	ROBO2	PRDM5	QSOX2	SORCS2	PANX1
USP47	RORA	PREX2	RAB8B	SORCS3	PAPD4
UST	RP1L1	PRG4	RALGAPA2	SORL1	PARP10
UTS2	RPS6KA2	PRIMA1	RANBP17	SOS1	PAX5
VAT1L	RPS6KA2-IT1	PRKAR1B	RARB	SOX5	PCCA
VAV3	RREB1	PRKCA	RASAL1	SPATA13	PCCA-AS1
VEPH1	RTKN2	PRKCDBP	RASGEF1A	SPHKAP	PCDH1
VPS13D	RTTN	PRKCE	RBBP6	SPIB	PCDH9
VPS37A	RUNX1	PRKCQ	RBFOX1	SPNS2	PCDHB16
VPS37C	RYR1	PRKCZ	RBM48	SPOPL	PCK1
WAPAL	RYR2	PRKDC	RBMS3	SPTBN5	PCLO
WDPCP	SAMD10	PRKG1	RCL1	SREBF2	PCNX
WHAMM	SAP130	PROM2	RCN3	SRGAP1	PCNXL2
WNK2	SBNO2	PRPF8	REL	SSC5D	PCNXL3
WWOX	SCAF11	PRPSAP1	RGL1	ST8SIA2	PCSK5
XIRP2	SDK1	PRR5-ARHGAP8	RGL2	STK10	PCSK7
XKR7	SDK2	PRRC2B	RGS6	STON1	PDE11A
ZBTB20	SEC14L5	PRRX1	RGS9BP	STON1-GTF2A1L	PDE1A
ZC3H7B	SECISBP2L	PRUNE2	RICTOR	STRBP	PDE1C
ZEB1	SEH1L	PSAPL1	RIOK2	SUFU	PDE4B
ZER1	SELRC1	PSMD11	RNASEH2C	SULF2	PDE7B
ZFAT	SEMA3G	PTGIS	RNF138	SUN1	PDGFD
ZFP1	SEMA4B	PTGR1	RNF157	SV2B	PEPD
ZG16	SEMA4D	PTH2R	RNF213	SVEP1	PEX12
ZKSCAN3	SEMA5A	PTK6	RNU6	SYN3	PFKFB3
ZMIZ1	SEMA5B	PTPRN2	RNU6-19	SYNE1	PFKP
ZNF155	SERPINI1	PTPRO	RNU6-81	SYNJ2BP	PGBD1
ZNF184	SETBP1	PTPRT	ROBO1	SYNJ2BP-COX16	PHACTR1
ZNF267	SETD5	PUM1	RORA	SYNM	PHF14
ZNF350	SGCD	PXDNL	RPAP1	SYNPR	PHF17
ZNF385D	SGCZ	PZP	RPL27A	SYNPR-AS1	PHLDB2
ZNF444	SGIP1	R3HDM1	RPRD2	SYT1	PHYHD1
ZNF510	SGK223	R3HDM4	RPTOR	SYT9	PIBF1
ZNF521	SH2D3A	RAB3C	RREB1	SYTL3	PIEZO2
ZNF544	SH3BP4	RAB3GAP1	RRP8	TACR1	PIGV
ZNF598	SH3D19	RAD51B	RUFY1	TADA2A	PIK3C2B
ZNF664	SH3GL1	RALGPS1	RYR2	TAF1C	PITPNM3
ZNF664-FAM101A	SH3PXD2A	RANBP3L	SAMD12	TAF8	PIWIL2
ZNF777	SH3RF3	RAP1A	SAMD15	TAP1	PKD1L2
ZNF782	SHD	RAPGEF1	SAMSN1	TAPBPL	PKHD1
ZNF804B	SHISA6	RASGRP2	SAMSN1-AS1	TCERG1L	PKP1
ZNRD1	SHOC2	RASSF6	SAPCD1	TCP11L2	PKP2
ZNRF3	SKIV2L	RBFOX1	SARDH	TDRD6	PLA2G3
ZP2	SLC12A3	RBFOX3	SBF2	TEAD3	PLA2G4B
ZRANB3	SLC12A8	RBM46	SBK2	TECTA	PLA2R1
ZSCAN18	SLC16A12	RBM47	SCAF1	TENM2	PLAU
ZSCAN32	SLC16A8	RBM8A	SCAF11	TET2	PLB1
	SLC1A7	RBMS3	SCAMP3	TEX261	PLCB1
	SLC22A3	RCAN2	SCAPER	TFEB	PLCE1
	SLC22A4	RCSD1	SCHIP1	TGFBRAP1	PLCG2
	SLC25A41	REV3L	SCN10A	THEG	PLCH2
	SLC26A1	RFC5	SCN3B	THRB	PLD4
	SLC26A7	RFT1	SCNN1A	THSD7A	PLD5
	SLC27A5	RFTN1	SCNN1D	TIMELESS	PLEKHG2
	SLC2A2	RFX3	SCRIB	TIPRL	PLIN1
	SLC30A9	RGS8	SDC3	TK1	PLK1S1
	SLC34A3	RHAG	SDCBP2	TLE4	PLXNA2
	SLC39A10	RHBDL3	SDCCAG8	TLR3	PLXNA4
	SLC39A11	RHBG	SEC14L4	TMEM132A	PMFBP1
	SLC39A8	RHCE	SEC14L5	TMEM132C	PML
	SLC44A2	RIMS4	SELO	TMEM132D	PNN
	SLC6A1	RNF144B	SEMA3A	TMEM155	PNO1
	SLC6A13	RNF165	SEMA4B	TMEM181	PNPT1
	SLC7A13	RNF213	SEMA6D	TMEM222	POFUT1
	SLC7A14	RNF220	SENP1	TMEM50A	POLD1
	SLC7A8	RNFT2	SEPT7P2	TMEM57	POLG
	SLC8A1	RNU5D-1	SEPT9	TMPRSS12	POM121L2
	SLC8A1-AS1	RNU5E-1	SERINC2	TMPRSS4	POSTN
	SLC9A9	RNU5F-1	SERINC5	TMTC3	POU5F1
	SLC9C1	RNU6-72	SERPINB6	TMX3	POU6F2
	SLCO2A1	RNU6-76	SETBP1	TNFAIP8L3	PPAP2C
	SLCO3A1	ROBO1	SFRP2	TNFRSF10B	PPARA
	SLCO4C1	ROBO2	SGCG	TNFRSF10C	PPARGC1B
	SLFN11	ROR1	SGCZ	TNFRSF13B	PPP1R10
	SLFN5	RORA	SGMS1	TNFSF13B	PPP1R12B
	SLIT2	RP9	SGSM1	TNNI3	PPP1R14C
	SLIT3	RPAP1	SHARPIN	TNR	PPP1R18
	SLX4IP	RPAP3	SHISA6	TNXB	PPP1R9A
	SMTNL2	RPTOR	SIGLEC9	TOM1	PPP2R2C
	SMYD2	RRP12	SIK3	TP63	PPP3CA
	SNTG1	RRP7A	SIPA1L3	TPK1	PPP3R1
	SNTG2	RRP8	SIRPB2	TPMT	PPT2-EGFL8
	SNX10	RTP4	SLAMF6	TRAF3	PRAC
	SOX5	RUFY1	SLC10A2	TRAPPC9	PRDM1
	SOX6	RYR3	SLC10A6	TRIM10	PRDM11
	SP100	S100PBP	SLC15A2	TRIM15	PREX1
	SPATA13	S100Z	SLC19A2	TRIM26	PRG4
	SPATA16	SALL4	SLC22A24	TRIM31	PRICKLE2-AS1
	SPATA18	SAMD12	SLC24A3	TRIM40	PRIM1
	SPATA5	SAMD12-AS1	SLC24A5	TRIM71	PRIMA1
	SPATA6L	SAMD3	SLC25A21	TRNT1	PRKCA
	SPEG	SAP30BP	SLC25A28	TRPM3	PRKCB
	SPNS1	SBF2	SLC26A9	TRPM7	PRPF19
	SPOCK1	SCAF11	SLC27A2	TSC2	PRR3
	SPPL2B	SCARB1	SLC2A5	TSHZ2	PRRC2A
	SPSB1	SCFD2	SLC30A8	TSPAN9	PRRC2C
	SPTBN5	SCML4	SLC36A2	TSTA3	PRRX1
	SPTY2D1	SCN5A	SLC38A1	TTC17	PRUNE2
	SRBD1	SDK2	SLC38A9	TTC28	PSMA4
	SRP19	SEL1L3	SLC39A4	TTC40	PSMD6
	ST14	SEMA4B	SLC39A7	TTLL12	PSMD6-AS2
	ST3GAL1	SEMA4D	SLC45A2	TUBB	PSORS1C1
	ST6GALNAC3	SEMA5A	SLC45A3	TUSC3	PSORS1C2
	ST8SIA2	SERINC5	SLC51A	TVP23A	PTGER3
	STAB1	SERPINA4	SLC52A3	UBASH3B	PTGES3
	STAB2	SERPINB6	SLC5A10	UBD	PTGFRN
	STARD3	SFXN3	SLC7A11	UBE2D3	PTK2
	STIM2	SGIP1	SLC7A13	UGGT2	PTPN13
	STK10	SGSH	SLC7A14	UPF1	PTPN23
	STK17B	SH3BGRL2	SLC8A1	USH2A	PTPN9
	STMN4	SH3TC1	SLC8A1-AS1	USP16	PTPRB
	STRN4	SI	SLC9A2	USP8	PTPRG
	STX1A	SIPA1L1	SLC9A3R2	UST	PTPRH
	STX2	SIX4	SLCO1A2	VARS	PTPRM
	SULF1	SLAMF6	SLCO1B1	VARS2	PTPRQ
	SUPT3H	SLC13A3	SLCO1C1	VAV2	PTRF
	SUPT6H	SLC16A12	SLFN14	VEGFC	PUS10
	SV2B	SLC22A15	SLIT3	VPS13A	PVT1
	SV2C	SLC22A8	SMAD3	VPS8	PXDNL
	SVIL	SLC24A3	SMAD9	VWA7	PYHIN1
	SYCP2L	SLC24A4	SMARCA4	VWC2	PYY
	SYNDIG1	SLC25A21	SMCR8	WDR4	QSOX2
	SYNE2	SLC25A32	SMOX	WDR59	R3HDML
	SYNPO2	SLC26A9	SNRNP25	WDR78	RAB28
	SYNRG	SLC2A10	SNX29	WDSUB1	RAB3C
	SYT16	SLC2A4	SOAT1	WFS1	RAB3GAP1
	SYT8	SLC2A5	SOD2	WIF1	RAB8B
	TAAR2	SLC30A5	SOHLH2	WIPI1	RABEP2
	TACC2	SLC30A9	SORCS3	WNK1	RAI14
	TANC1	SLC35A3	SORL1	WNK2	RALYL
	TAS1R1	SLC35F4	SOX5	WWTR1	RAMP3
	TAX1BP1	SLC36A1	SPATA13	XKR9	RANBP17
	TBC1D10A	SLC37A1	SPATA31E1	XRCC2	RARB
	TBC1D12	SLC38A1	SPHK2	XYLT1	RASA3
	TBC1D21	SLC38A6	SPIB	YIPF5	RASAL2
	TBC1D4	SLC39A11	SPNS1	ZBED6	RBBP6
	TBC1D5	SLC39A8	SPNS2	ZC2HC1B	RBFA
	TBC1D7	SLC43A2	SPOCD1	ZC3H11A	RBFOX1
	TCF4	SLC45A2	SPRR3	ZCCHC8	RBM19
	TCF7L1	SLC4A4	SPTB	ZCWPW1	RCL1
	TDH	SLC5A1	SPTBN5	ZFP64	RCN3
	TEAD3	SLC7A2	SRC	ZFP90	RECK
	TENM2	SLC7A8	SRGAP3	ZFPL1	REL
	TENM4	SLC8A1-AS1	SRSF8	ZIM2	RERGL
	TEX2	SLCO3A1	SSC5D	ZMAT4	REST
	TFAP2D	SLMAP	ST20	ZNF14	REXO2
	TGFBR3	SMC2	ST20-MTHFS	ZNF143	RGL2
	THAP5	SMOC2	ST3GAL3	ZNF319	RGS6
	THBS2	SMPD2	ST8SIA5	ZNF385B	RHCG
	THSD4	SMTNL2	STAG1	ZNF397	RHOG
	THSD7A	SMYD1	STAU2	ZNF543	RICTOR
	TJP3	SMYD3	STK10	ZNF544	RIOK2
	TMEM132D	SND1	STRIP2	ZNF596	RMND1
	TMEM133	SNRNP48	SUFU	ZNF609	RNF125
	TMEM170B	SNRPF	SULF1	ZNF655	RNF157
	TMEM181	SNTG1	SULF2	ZNF708	RNF167
	TMEM184B	SNX18	SUN1	ZNF718	RNF175
	TMEM63C	SNX19	SUN5	ZNF804B	RNLS
	TMEM79	SNX20	SV2B	ZNF833P	RNU6-72
	TMEM8A	SNX29	SV2C	ZNRD1	ROBO1
	TMIGD2	SOHLH2	SYNPR	ZNRD1-AS1	ROCK2
	TMOD1	SORCS1	SYNPR-AS1	ZRANB2	RP1L1
	TMPRSS11D	SORCS2	SYT1	ZRANB2-AS2	RPRD2
	TMPRSS11E	SORCS3	SYT6	ZSCAN25	RPS6KA2
	TMPRSS15	SOX9	SYT9	ZSCAN30	RPTOR
	TMPRSS2	SP140L	SZT2	ZSCAN31	RSRC2
	TMTC3	SPAG5	TAF12	ZSCAN5A	RUFY4
	TNFSF11	SPAG7	TAF8		RYR2
	TNR	SPATA13	TAP1		RYR3
	TNRC6C	SPEF2	TBC1D23		SAAL1
	TNXB	SPG20	TBC1D5		SAMD11
	TOLLIP	SPG20OS	TBCD		SAMD5
	TP53BP2	SPRED2	TBX5		SBF2
	TPK1	SPRY4	TCOF1		SBK2
	TRAF4	SPTA1	TCTEX1D2		SCAF11
	TRAFD1	SRBD1	TDRD1		SCAMP3
	TRAPPC9	SREK1IP1	TDRD5		SCAPER
	TRHDE	SRGN	TDRD6		SCARB1
	TRIB3	SRMS	TENM2		SCARF1
	TRIM26	SRPK2	TENM3		SCHIP1
	TRIM5	SRPR	TET1		SCN10A
	TRIOBP	SSH1	TEX10		SCNN1A
	TRMT10B	SSH2	TEX36		SDCCAG8
	TRMT44	SSR1	TFEB		SDK2
	TRNT1	ST18	THBS2		SELO
	TRPA1	ST20	THEG		SEMA3F
	TRPC6	ST20-MTHFS	THRA		SEPT2
	TSNARE1	ST5	TIGD7		SEPT7P2
	TSPAN18	ST6GALNAC2	TJP2		SEPT9
	TSPO2	ST6GALNAC3	TLK1		SERPINA4
	TSTA3	ST8SIA5	TM4SF19		SETD1B
	TTC1	ST8SIA6	TM4SF19-TCTEX1D2		SFMBT1
	TTC26	STAB1	TMEM132A		SFMBT2
	TTLL11	STAG3L4	TMEM132D		SFRP2
	TTN	STAM2	TMEM240		SGCZ
	TTN-AS1	STARD13	TMEM38B		SGMS1
	TTYH2	STARD5	TMEM50A		SGOL2
	TXK	STAT1	TMEM57		SH3PXD2A
	TXNIP	STAU2	TMEM70		SH3RF1
	TYK2	STIL	TNFRSF10C		SH3TC2
	UBE2F	STK24	TNFRSF9		SHANK2
	UBE2F-SCLY	STK31	TNFSF13B		SHISA6
	UBXN4	STK39	TNKS		SHMT1
	UGT2A1	STON2	TNR		SIGLEC9
	UGT2A2	STX11	TNRC6A		SIK3
	UGT2B11	SULT1C2	TNXB		SKIV2L
	UNC13C	SURF6	TOM1		SLC10A2
	UNC13D	SVEP1	TOR1AIP2		SLC12A3
	UNC5C	SYF2	TP63		SLC12A7
	UNC79	SYN3	TPCN1		SLC16A11
	UNQ6975	SYNE1	TPSD1		SLC22A16
	UPF2	SYNE3	TRAF3		SLC22A24
	UQCR10	SYNPO2	TRAM1		SLC22A5
	URB1	SYTL3	TRAM2		SLC24A3
	USH2A	SYVN1	TRERF1		SLC24A5
	USP12	TAF4	TRIM10		SLC25A21
	USP2	TAF4B	TRIM15		SLC26A1
	USP22	TANC1	TRIM40		SLC26A11
	USP24	TANK	TRIM66		SLC26A9
	USP36	TAP2	TRIM9		SLC27A2
	USP6	TAS1R1	TRPM1		SLC28A3
	UST	TAS2R39	TRPM3		SLC35B3
	VCAN	TAS2R40	TRPM4		SLC35D2
	VDAC3	TAS2R7	TRPM7		SLC39A7
	VPS13A	TBC1D10A	TSC2		SLC45A2
	VPS8	TBC1D16	TSGA10IP		SLC51A
	VSIG10L	TBC1D19	TSHZ2		SLC5A10
	VWA2	TBC1D22A	TSPAN9		SLC5A2
	WAPAL	TBC1D9	TTC12		SLC5A9
	WASF3	TBCD	TTC37		SLC7A11
	WBSCR17	TBL3	TUBB		SLC7A14
	WDPCP	TBXAS1	TUSC3		SLC8A1-AS1
	WDR27	TC2N	TYRO3		SLC9A3R2
	WDR33	TCERG1L	UBE2D4		SLFN12
	WDR86	TCF12	UBE2E1		SLFN14
	WDSUB1	TCF7	UBE2G2		SLIT2
	WIPF3	TCF7L1	UBE2O		SLIT3
	WNK2	TCIRG1	UBOX5		SMAD9
	WNT5B	TEC	UBOX5-AS1		SMARCA4
	WT1	TEK	UGGT1		SMCR8
	WWOX	TENC1	UNC5C		SMG1
	XIRP2	TENM2	UNQ6975		SMTNL2
	XPR1	TENM3	UQCRC2		SMYD3
	XRRA1	TENM4	URGCP		SNRNP25
	ZAN	TERT	URGCP-MRPS24		SNX29
	ZBTB24	TET1	USH2A		SOAT1
	ZBTB38	TEX35	USP16		SOCS4
	ZBTB46	TGM4	USP47		SOLH
	ZC3H15	TGM6	USP8		SORCS2
	ZC3H3	TH	VARS		SORCS3
	ZCCHC14	THEM4	VARS2		SORL1
	ZFAND4	THOC5	VASP		SOS1
	ZFHX4	TIAM1	VAV2		SPATA13
	ZFP69B	TIMELESS	VCL		SPATA31E1
	ZFPM2	TIMP3	VLDLR		SPATA5
	ZFYVE1	TIRAP	VPS8		SPATC1L
	ZG16	TLE2	VWA7		SPATS1
	ZHX2	TLR1	VWC2		SPEG
	ZMIZ1	TLR10	VWF		SPEN
	ZMYND8	TMC5	WDFY4		SPG7
	ZNF155	TMEM108	WDR76		SPHK2
	ZNF223	TMEM110	WDR90		SPIB
	ZNF230	TMEM110-MUSTN1	WFS1		SPINK5
	ZNF329	TMEM131	WIF1		SPNS1
	ZNF331	TMEM132C	WWOX		SPOCD1
	ZNF350	TMEM132D	WWTR1		SPTA1
	ZNF423	TMEM140	XIRP1		SPTB
	ZNF45	TMEM163	XIRP2		SPTBN5
	ZNF461	TMEM181	XKR9		SRD5A2
	ZNF521	TMEM198	XYLB		SRFBP1
	ZNF529	TMEM241	XYLT1		SRGAP1
	ZNF536	TMEM50A	ZACN		SRSF8
	ZNF541	TMEM67	ZBED6		SSC5D
	ZNF563	TNC	ZBTB40		SSH2
	ZNF607	TNFRSF10C	ZC3H11A		SST
	ZNF609	TNFRSF11B	ZCCHC7		SSU72
	ZNF716	TNFRSF19	ZCWPW1		ST8SIA6
	ZNF732	TNFRSF21	ZDHHC14		STAB1
	ZNF833P	TNN	ZFPM2		STAG1
	ZNF879	TNNI1	ZIM2		STARD13
	ZRANB3	TNR	ZNF24		STAT5B
		TNRC18	ZNF277		STEAP1B
		TNS1	ZNF283		STK11IP
		TNS3	ZNF30		STK32A
		TOPAZ1	ZNF334		STK33
		TOR2A	ZNF350		STOM
		TP53BP2	ZNF385B		SUCNR1
		TP63	ZNF577		SUN1
		TPTE2P1	ZNF596		SV2B
		TRAF1	ZNF610		SWI5
		TRAFD1	ZNF655		SYK
		TRAPPC9	ZNF7		SYNJ2BP-COX16
		TRIM34	ZNF708		SYNPO2
		TRIM42	ZNF718		SYT1
		TRIM5	ZNHIT3		SYT9
		TRIM65	ZNRD1		SYTL1
		TRIM6-TRIM34	ZNRD1-AS1		SYTL3
		TRNT1	ZNRF3		TACR1
		TSNARE1	ZRANB2		TAP1
		TSPAN9	ZRANB2-AS2		TAPBPL
		TSPEAR	ZSCAN25		TBATA
		TTC1	ZSCAN31		TBC1D16
		TTC27			TBC1D22A
		TTC37			TBC1D23
		TTC7A			TBC1D5
		TTC7B			TBL1XR1
		TTF1			TBX10
		TTN			TC2N
		TTN-AS1			TCEB3B
		TUBA3C			TCERG1L
		TUBE1			TCOF1
		UBC			TDRD1
		UBE2D2			TDRD6
		UBE2D4			TECPR1
		UBE2E3			TECTA
		UBE3A			TEKT5
		UBR2			TENM2
		UBR5			TENM4
		UBTD2			TEX261
		UBXN11			TFEB
		UCN3			TGFBR3
		UIMC1			THOC7
		UMODL1			THRA
		UNC5A			THRB
		URB1			THSD7B
		URGCP			THUMPD3
		URGCP-MRPS24			TIMD4
		USF2			TLE4
		USH2A			TLK1
		USP16			TMCC3
		USP31			TMEM110
		USP34			TMEM110-MUSTN1
		USP47			TMEM130
		UTP23			TMEM132A
		VAV3			TMEM132D
		VCAN			TMEM150B
		VIMP			TMEM171
		VPS13B			TMEM240
		VPS13D			TMEM245
		VPS37C			TMEM50A
		VPS53			TMEM57
		VPS9D1			TMEM70
		VRTN			TMEM79
		VTI1A			TMPRSS4
		VWA7			TMTC1
		WBSCR28			TMX3
		WDPCP			TNFRSF10B
		WDR64			TNFRSF21
		WDR90			TNFSF13B
		WIPF2			TNR
		WNK2			TNRC6A
		WSCD2			TNXB
		WWOX			TOM1
		XIRP1			TONSL
		XIRP2			TOR1A
		XPO1			TOR1AIP2
		XYLT1			TOX3
		YTHDF3			TP53BP2
		ZBED5			TP63
		ZBTB16			TPCN1
		ZBTB24			TPP2
		ZC2HC1A			TRAF3
		ZC3HC1			TRAM2
		ZEB2			TRIM10
		ZFP106			TRIM15
		ZFR			TRIM22
		ZFYVE16			TRIM31
		ZNF10			TRIM40
		ZNF140			TRIM5
		ZNF169			TRIM66
		ZNF202			TRIM9
		ZNF217			TRIML2
		ZNF268			TRIO
		ZNF296			TRIP11
		ZNF30			TRPM1
		ZNF346			TRPM7
		ZNF469			TRPV6
		ZNF483			TSC2
		ZNF507			TSHZ2
		ZNF510			TSPAN10
		ZNF594			TTC17
		ZNF608			TTC28
		ZNF649			TTLL12
		ZNF664-FAM101A			TTLL2
		ZNF669			TTN
		ZNF670-ZNF695			TTN-AS1
		ZNF695			TUBAL3
		ZNF707			TUBB
		ZNF778			TUSC3
		ZNF787			TXLNB
		ZNF804B			UBAC2
		ZNF836			UBASH3A
		ZNF837			UBD
		ZNFX1			UBE2G2
		ZPBP2			UBLCP1
					UBOX5
					UBOX5-AS1
					UBR3
					UBTD2
					UBXN6
					ULK1
					UNC5C
					UNC93A
					UNQ6975
					USP34
					USP8
					VARS
					VARS2
					VASP
					VAV2
					VCL
					VPS13B
					VPS8
					VPS9D1
					VSIG10L
					VWA7
					VWF
					WDPCP
					WDR1
					WDR4
					WDR60
					WDR63
					WDR90
					WDR92
					WFIKKN1
					WFS1
					WIF1
					WWOX
					WWTR1
					XIRP1
					XKR6
					XPO4
					XYLT1
					YTHDC2
					ZACN
					ZBTB40
					ZCCHC8
					ZCWPW1
					ZDHHC21
					ZFP64
					ZFPM2
					ZNF132
					ZNF143
					ZNF276
					ZNF283
					ZNF311
					ZNF350
					ZNF354A
					ZNF385B
					ZNF407
					ZNF559
					ZNF559-ZNF177
					ZNF577
					ZNF596
					ZNF644
					ZNF649
					ZNF655
					ZNF708
					ZNF804B
					ZNF836
					ZNF85
					ZNRD1-AS1
					ZNRF4
					ZRANB2-AS2
					ZSCAN25
					ZSCAN26
					ZSCAN31
					ZSWIM1
					ZSWIM5
