# Supplementary material for: Complex interplay between neutral and adaptive evolution shaped differential genomic background and disease susceptibility along the Italian peninsula
Source: Sci Rep. 2016 Sep 1;6:32513. doi: 10.1038/srep32513 (PMC5007512; doi:10.1038/srep32513)
Supplement: Supplementary Table S4 [file srep32513-s3.xls]

## Sheet: N_ITA vs S_ITA
Supplementary Table S4 Enriched Gene Ontology (GO) terms in the performed pairwise population comparisons
GO Term (COMPONENTS)	Description	P-value	FDR q-value	FDR q-value	Enrichment	Genes
GO:0042995	cell projection	1.71e-09	2.66e-06	2.66e-06	1.81	[GFAP - glial fibrillary acidic protein, MAGI2 - membrane associated guanylate kinase, ww and pdz domain containing 2, CTNNA3 - catenin (cadherin-associated protein), alpha 3, SSH1 - slingshot protein phosphatase 1, ABLIM1 - actin binding lim protein 1, ATAT1 - alpha tubulin acetyltransferase 1, LRRC16A - leucine rich repeat containing 16a, ABAT - 4-aminobutyrate aminotransferase, CORO1C - coroni…
GO:0044420	extracellular matrix component	4.14e-08	2.14e-05	2.14e-05	3.73	[COL6A3 - collagen, type vi, alpha 3, LAMC3 - laminin, gamma 3, TNC - tenascin c, DAG1 - dystroglycan 1 (dystrophin-associated glycoprotein 1), FREM2 - fras1 related extracellular matrix protein 2, COL5A2 - collagen, type v, alpha 2, LOXL2 - lysyl oxidase-like 2, RUNX1 - runt-related transcription factor 1, COL5A1 - collagen, type v, alpha 1, THBS2 - thrombospondin 2, NPNT - nephronectin, CDH8 - …
GO:0097458	neuron part	6.2e-08	2.41e-05	2.41e-05	1.82	[ERC1 - elks/rab6-interacting/cast family member 1, MAGI2 - membrane associated guanylate kinase, ww and pdz domain containing 2, PCDH15 - protocadherin-related 15, PTPRN2 - protein tyrosine phosphatase, receptor type, n polypeptide 2, PTPRO - protein tyrosine phosphatase, receptor type, o, NMB - neuromedin b, ATAT1 - alpha tubulin acetyltransferase 1, MTOR - mechanistic target of rapamycin (seri…
GO:0043005	neuron projection	3.75e-08	2.91e-05	2.91e-05	2.08	[MAGI2 - membrane associated guanylate kinase, ww and pdz domain containing 2, PTPRO - protein tyrosine phosphatase, receptor type, o, NMB - neuromedin b, ATAT1 - alpha tubulin acetyltransferase 1, MTOR - mechanistic target of rapamycin (serine/threonine kinase), DSCAM - down syndrome cell adhesion molecule, ABAT - 4-aminobutyrate aminotransferase, ANKS1B - ankyrin repeat and sterile alpha motif …
GO:0030054	cell junction	5.65e-07	0.000175	0.000175	1.7	[TMEM163 - transmembrane protein 163, MAGI2 - membrane associated guanylate kinase, ww and pdz domain containing 2, NCKAP1 - nck-associated protein 1, CTNNA3 - catenin (cadherin-associated protein), alpha 3, DNMBP - dynamin binding protein, SLC9A1 - solute carrier family 9, subfamily a (nhe1, cation proton antiporter 1), member 1, ATAT1 - alpha tubulin acetyltransferase 1, SLC8A1 - solute carrier…
GO:0016020	membrane	9.41e-07	0.000243	0.000243	1.21	[ARAP1 - arfgap with rhogap domain, ankyrin repeat and ph domain 1, GFAP - glial fibrillary acidic protein, MDGA1 - mam domain containing glycosylphosphatidylinositol anchor 1, EXOSC10 - exosome component 10, LGALS3BP - lectin, galactoside-binding, soluble, 3 binding protein, SVEP1 - sushi, von willebrand factor type a, egf and pentraxin domain containing 1, STARD3 - star-related lipid transfer (…
GO:0005886	plasma membrane	3.96e-06	0.000877	0.000877	1.3	[ARAP1 - arfgap with rhogap domain, ankyrin repeat and ph domain 1, MDGA1 - mam domain containing glycosylphosphatidylinositol anchor 1, CARD14 - caspase recruitment domain family, member 14, ABCA1 - atp-binding cassette, sub-family a (abc1), member 1, LCT - lactase, SHANK2 - sh3 and multiple ankyrin repeat domains 2, OR2B2 - olfactory receptor, family 2, subfamily b, member 2, AGPAT3 - 1-acylgly…
GO:0044459	plasma membrane part	5.84e-06	0.00113	0.00113	1.4	[MDGA1 - mam domain containing glycosylphosphatidylinositol anchor 1, ITGA10 - integrin, alpha 10, ABCA1 - atp-binding cassette, sub-family a (abc1), member 1, NIPSNAP1 - nipsnap homolog 1 (c. elegans), CORO1C - coronin, actin binding protein, 1c, ANKS1B - ankyrin repeat and sterile alpha motif domain containing 1b, LCT - lactase, STK39 - serine threonine kinase 39, FARP1 - ferm, rhogef (arhgef) …
GO:0005604	basement membrane	1.09e-05	0.00169	0.00169	3.9	[LAMC3 - laminin, gamma 3, TNC - tenascin c, DAG1 - dystroglycan 1 (dystrophin-associated glycoprotein 1), FREM2 - fras1 related extracellular matrix protein 2, LOXL2 - lysyl oxidase-like 2, RUNX1 - runt-related transcription factor 1, COL5A1 - collagen, type v, alpha 1, THBS2 - thrombospondin 2, NPNT - nephronectin, FBN1 - fibrillin 1, LAMA2 - laminin, alpha 2, LEPREL1 - leprecan-like 1, LAMB2 -…
GO:0045121	membrane raft	1.05e-05	0.00182	0.00182	2.51	[FLOT1 - flotillin 1, KIF18A - kinesin family member 18a, SLC9A1 - solute carrier family 9, subfamily a (nhe1, cation proton antiporter 1), member 1, ATP1B3 - atpase, na+/k+ transporting, beta 3 polypeptide, ABCA1 - atp-binding cassette, sub-family a (abc1), member 1, RIPK1 - receptor (tnfrsf)-interacting serine-threonine kinase 1, EGFR - epidermal growth factor receptor, LRRK2 - leucine-rich rep…
GO:0030425	dendrite	1.99e-05	0.0028	0.0028	2.33	[CNTNAP2 - contactin associated protein-like 2, KCNIP4 - kv channel interacting protein 4, MAGI2 - membrane associated guanylate kinase, ww and pdz domain containing 2, SEMA3A - sema domain, immunoglobulin domain (ig), short basic domain, secreted, (semaphorin) 3a, MTOR - mechanistic target of rapamycin (serine/threonine kinase), CCR2 - chemokine (c-c motif) receptor 2, SAMD4A - sterile alpha mot…
GO:0031012	extracellular matrix	2.18e-05	0.00282	0.00282	2.13	[ADAMTS14 - adam metallopeptidase with thrombospondin type 1 motif, 14, ADAMTS2 - adam metallopeptidase with thrombospondin type 1 motif, 2, LGALS3BP - lectin, galactoside-binding, soluble, 3 binding protein, ADAMTS9 - adam metallopeptidase with thrombospondin type 1 motif, 9, GPC6 - glypican 6, TNC - tenascin c, SPOCK1 - sparc/osteonectin, cwcv and kazal-like domains proteoglycan (testican) 1, C…
GO:0044425	membrane part	3.9e-05	0.00433	0.00433	1.18	[TMEM163 - transmembrane protein 163, MDGA1 - mam domain containing glycosylphosphatidylinositol anchor 1, CDKAL1 - cdk5 regulatory subunit associated protein 1-like 1, SLC39A11 - solute carrier family 39, member 11, HS6ST3 - heparan sulfate 6-o-sulfotransferase 3, STARD3 - star-related lipid transfer (start) domain containing 3, ATAT1 - alpha tubulin acetyltransferase 1, PLXDC2 - plexin domain c…
GO:0044456	synapse part	3.79e-05	0.00452	0.00452	1.96	[ERC1 - elks/rab6-interacting/cast family member 1, ICA1 - islet cell autoantigen 1, 69kda, TMEM163 - transmembrane protein 163, MAGI2 - membrane associated guanylate kinase, ww and pdz domain containing 2, PTPRN2 - protein tyrosine phosphatase, receptor type, n polypeptide 2, SPOCK1 - sparc/osteonectin, cwcv and kazal-like domains proteoglycan (testican) 1, NIPSNAP1 - nipsnap homolog 1 (c. elega…
GO:0044463	cell projection part	6.59e-05	0.00682	0.00682	1.65	[NCKAP1 - nck-associated protein 1, GSTM3 - glutathione s-transferase mu 3 (brain), PTPRN2 - protein tyrosine phosphatase, receptor type, n polypeptide 2, PTPRO - protein tyrosine phosphatase, receptor type, o, ANTXR1 - anthrax toxin receptor 1, DSCAM - down syndrome cell adhesion molecule, SPOCK1 - sparc/osteonectin, cwcv and kazal-like domains proteoglycan (testican) 1, ANKS1B - ankyrin repeat …
GO:0005578	proteinaceous extracellular matrix	9.66e-05	0.00937	0.00937	2.25	[ADAMTS14 - adam metallopeptidase with thrombospondin type 1 motif, 14, ADAMTS2 - adam metallopeptidase with thrombospondin type 1 motif, 2, LGALS3BP - lectin, galactoside-binding, soluble, 3 binding protein, ADAMTS9 - adam metallopeptidase with thrombospondin type 1 motif, 9, GPC6 - glypican 6, TNC - tenascin c, SPOCK1 - sparc/osteonectin, cwcv and kazal-like domains proteoglycan (testican) 1, T…
GO:0033267	axon part	0.000103	0.00938	0.00938	2.73	[ROBO1 - roundabout, axon guidance receptor, homolog 1 (drosophila), CNTNAP2 - contactin associated protein-like 2, ROBO2 - roundabout, axon guidance receptor, homolog 2 (drosophila), MBP - myelin basic protein, P2RX7 - purinergic receptor p2x, ligand-gated ion channel, 7, TH - tyrosine hydroxylase, PTPRN2 - protein tyrosine phosphatase, receptor type, n polypeptide 2, DAG1 - dystroglycan 1 (dyst…
GO:0030027	lamellipodium	0.000113	0.00974	0.00974	2.71	[MYO10 - myosin x, STX3 - syntaxin 3, CTNNA3 - catenin (cadherin-associated protein), alpha 3, SSH1 - slingshot protein phosphatase 1, FGD4 - fyve, rhogef and ph domain containing 4, DAG1 - dystroglycan 1 (dystrophin-associated glycoprotein 1), PTPRO - protein tyrosine phosphatase, receptor type, o, SLC9A1 - solute carrier family 9, subfamily a (nhe1, cation proton antiporter 1), member 1, ABLIM1…
GO:0034702	ion channel complex	0.000158	0.0129	0.0129	2.11	[CNTNAP2 - contactin associated protein-like 2, KCNIP4 - kv channel interacting protein 4, KCNQ5 - potassium voltage-gated channel, kqt-like subfamily, member 5, KCNMB3 - potassium large conductance calcium-activated channel, subfamily m beta member 3, PKD1L1 - polycystic kidney disease 1 like 1, DPP6 - dipeptidyl-peptidase 6, SHISA6 - shisa family member 6, GABRB3 - gamma-aminobutyric acid (gaba…
GO:1902495	transmembrane transporter complex	0.000175	0.0136	0.0136	2.04	[CNTNAP2 - contactin associated protein-like 2, KCNIP4 - kv channel interacting protein 4, KCNQ5 - potassium voltage-gated channel, kqt-like subfamily, member 5, KCNMB3 - potassium large conductance calcium-activated channel, subfamily m beta member 3, SLC9A1 - solute carrier family 9, subfamily a (nhe1, cation proton antiporter 1), member 1, ATP1B3 - atpase, na+/k+ transporting, beta 3 polypepti…
GO:1990351	transporter complex	0.00022	0.0163	0.0163	2.01	[CNTNAP2 - contactin associated protein-like 2, KCNIP4 - kv channel interacting protein 4, KCNQ5 - potassium voltage-gated channel, kqt-like subfamily, member 5, KCNMB3 - potassium large conductance calcium-activated channel, subfamily m beta member 3, SLC9A1 - solute carrier family 9, subfamily a (nhe1, cation proton antiporter 1), member 1, ATP1B3 - atpase, na+/k+ transporting, beta 3 polypepti…
GO:0005583	fibrillar collagen trimer	0.000247	0.0174	0.0174	7.93	[TNXB - tenascin xb, COL27A1 - collagen, type xxvii, alpha 1, COL11A1 - collagen, type xi, alpha 1, COL5A2 - collagen, type v, alpha 2, COL5A1 - collagen, type v, alpha 1]
GO:0005911	cell-cell junction	0.000335	0.0226	0.0226	1.92	[MAGI2 - membrane associated guanylate kinase, ww and pdz domain containing 2, ACTN1 - actinin, alpha 1, FGFR4 - fibroblast growth factor receptor 4, CTNNA3 - catenin (cadherin-associated protein), alpha 3, SLC9A1 - solute carrier family 9, subfamily a (nhe1, cation proton antiporter 1), member 1, SLC8A1 - solute carrier family 8 (sodium/calcium exchanger), member 1, PDZD2 - pdz domain containing…
GO:0030018	Z disc	0.000493	0.0319	0.0319	2.77	[FHOD3 - formin homology 2 domain containing 3, FBXO32 - f-box protein 32, SORBS2 - sorbin and sh3 domain containing 2, ACTN1 - actinin, alpha 1, SLC8A1 - solute carrier family 8 (sodium/calcium exchanger), member 1, XIRP2 - xin actin-binding repeat containing 2, SLC4A1 - solute carrier family 4 (anion exchanger), member 1, FLNB - filamin b, beta, JPH1 - junctophilin 1, PARVA - parvin, alpha, PSE…
GO:0098589	membrane region	0.000676	0.0404	0.0404	1.39	[CDKAL1 - cdk5 regulatory subunit associated protein 1-like 1, SLC9A1 - solute carrier family 9, subfamily a (nhe1, cation proton antiporter 1), member 1, SLC26A7 - solute carrier family 26 (anion exchanger), member 7, PTPRO - protein tyrosine phosphatase, receptor type, o, MTOR - mechanistic target of rapamycin (serine/threonine kinase), SLC8A1 - solute carrier family 8 (sodium/calcium exchanger…
GO:0098590	plasma membrane region	0.00066	0.0409	0.0409	1.7	[PLB1 - phospholipase b1, FLOT1 - flotillin 1, ST14 - suppression of tumorigenicity 14 (colon carcinoma), CDHR2 - cadherin-related family member 2, PTPRO - protein tyrosine phosphatase, receptor type, o, KIF18A - kinesin family member 18a, SLC26A7 - solute carrier family 26 (anion exchanger), member 7, SLC9A1 - solute carrier family 9, subfamily a (nhe1, cation proton antiporter 1), member 1, SLC…
GO:0034703	cation channel complex	0.000964	0.0554	0.0554	2.28	[KCNIP4 - kv channel interacting protein 4, CNTNAP2 - contactin associated protein-like 2, KCNQ5 - potassium voltage-gated channel, kqt-like subfamily, member 5, AKAP6 - a kinase (prka) anchor protein 6, KCNMB3 - potassium large conductance calcium-activated channel, subfamily m beta member 3, KCNIP1 - kv channel interacting protein 1, CACNA2D1 - calcium channel, voltage-dependent, alpha 2/delta …
GO Term (PROCESSES)	Description	P-value	FDR q-value	FDR q-value	Enrichment	Genes
GO:0022610	biological adhesion	2.77e-09	1.84e-05	1.84e-05	1.92	[CTNNA3 - catenin (cadherin-associated protein), alpha 3, ITGA10 - integrin, alpha 10, LGALS3BP - lectin, galactoside-binding, soluble, 3 binding protein, PCDH15 - protocadherin-related 15, SVEP1 - sushi, von willebrand factor type a, egf and pentraxin domain containing 1, ANTXR1 - anthrax toxin receptor 1, DSCAM - down syndrome cell adhesion molecule, FREM2 - fras1 related extracellular matrix p…
GO:0007155	cell adhesion	2.13e-09	2.84e-05	2.84e-05	1.93	[CTNNA3 - catenin (cadherin-associated protein), alpha 3, ITGA10 - integrin, alpha 10, LGALS3BP - lectin, galactoside-binding, soluble, 3 binding protein, PCDH15 - protocadherin-related 15, SVEP1 - sushi, von willebrand factor type a, egf and pentraxin domain containing 1, ANTXR1 - anthrax toxin receptor 1, DSCAM - down syndrome cell adhesion molecule, FREM2 - fras1 related extracellular matrix p…
GO:0008038	neuron recognition	3.22e-08	0.000143	0.000143	7.27	[ROBO1 - roundabout, axon guidance receptor, homolog 1 (drosophila), ROBO2 - roundabout, axon guidance receptor, homolog 2 (drosophila), SEMA5A - sema domain, seven thrombospondin repeats (type 1 and type 1-like), transmembrane domain (tm) and short cytoplasmic domain, (semaphorin) 5a, CNTNAP2 - contactin associated protein-like 2, EPHA3 - eph receptor a3, NTM - neurotrimin, MEGF8 - multiple egf-…
GO:0031344	regulation of cell projection organization	7.35e-08	0.000244	0.000244	2.34	[ARAP1 - arfgap with rhogap domain, ankyrin repeat and ph domain 1, GFAP - glial fibrillary acidic protein, STK24 - serine/threonine kinase 24, NCKAP1 - nck-associated protein 1, MAGI2 - membrane associated guanylate kinase, ww and pdz domain containing 2, SSH1 - slingshot protein phosphatase 1, SEMA3A - sema domain, immunoglobulin domain (ig), short basic domain, secreted, (semaphorin) 3a, RASAL…
GO:2000026	regulation of multicellular organismal development	3.04e-07	0.000808	0.000808	1.62	[GFAP - glial fibrillary acidic protein, GPR124 - g protein-coupled receptor 124, MAGI2 - membrane associated guanylate kinase, ww and pdz domain containing 2, SSH1 - slingshot protein phosphatase 1, ZEB1 - zinc finger e-box binding homeobox 1, SPOCK1 - sparc/osteonectin, cwcv and kazal-like domains proteoglycan (testican) 1, NTM - neurotrimin, PSEN1 - presenilin 1, PLCB1 - phospholipase c, beta …
GO:0008037	cell recognition	3.98e-07	0.000881	0.000881	3.68	[ROBO1 - roundabout, axon guidance receptor, homolog 1 (drosophila), CNTNAP2 - contactin associated protein-like 2, ROBO2 - roundabout, axon guidance receptor, homolog 2 (drosophila), EPHA3 - eph receptor a3, SEMA3A - sema domain, immunoglobulin domain (ig), short basic domain, secreted, (semaphorin) 3a, COLEC12 - collectin sub-family member 12, ZP2 - zona pellucida glycoprotein 2 (sperm receptor…
GO:0030030	cell projection organization	1.01e-06	0.00191	0.00191	1.95	[GFAP - glial fibrillary acidic protein, NCKAP1 - nck-associated protein 1, VAV3 - vav 3 guanine nucleotide exchange factor, PTPRO - protein tyrosine phosphatase, receptor type, o, ABLIM1 - actin binding lim protein 1, MTOR - mechanistic target of rapamycin (serine/threonine kinase), DSCAM - down syndrome cell adhesion molecule, LRRC16A - leucine rich repeat containing 16a, CLRN1 - clarin 1, KIF2…
GO:0051239	regulation of multicellular organismal process	1.18e-06	0.00197	0.00197	1.44	[GFAP - glial fibrillary acidic protein, GPR124 - g protein-coupled receptor 124, MAGI2 - membrane associated guanylate kinase, ww and pdz domain containing 2, DHX58 - dexh (asp-glu-x-his) box polypeptide 58, CTNNA3 - catenin (cadherin-associated protein), alpha 3, SSH1 - slingshot protein phosphatase 1, CIITA - class ii, major histocompatibility complex, transactivator, ZEB1 - zinc finger e-box …
GO:0031346	positive regulation of cell projection organization	2.66e-06	0.00354	0.00354	2.59	[ARAP1 - arfgap with rhogap domain, ankyrin repeat and ph domain 1, MAGI2 - membrane associated guanylate kinase, ww and pdz domain containing 2, NCKAP1 - nck-associated protein 1, RASAL1 - ras protein activator like 1 (gap1 like), CAMK1D - calcium/calmodulin-dependent protein kinase id, LRRC16A - leucine rich repeat containing 16a, DSCAM - down syndrome cell adhesion molecule, MTOR - mechanistic…
GO:0006928	movement of cell or subcellular component	2.47e-06	0.00366	0.00366	1.59	[MDGA1 - mam domain containing glycosylphosphatidylinositol anchor 1, GPR124 - g protein-coupled receptor 124, ITGA10 - integrin, alpha 10, ABLIM1 - actin binding lim protein 1, LRRC16A - leucine rich repeat containing 16a, SPOCK1 - sparc/osteonectin, cwcv and kazal-like domains proteoglycan (testican) 1, CORO1C - coronin, actin binding protein, 1c, KIF24 - kinesin family member 24, ELMO1 - engul…
GO:0043062	extracellular structure organization	6.68e-06	0.00468	0.00468	2.16	[GFAP - glial fibrillary acidic protein, FLOT1 - flotillin 1, ADAMTS14 - adam metallopeptidase with thrombospondin type 1 motif, 14, ACTN1 - actinin, alpha 1, ADAMTS2 - adam metallopeptidase with thrombospondin type 1 motif, 2, LEPREL2 - leprecan-like 2, ITGA10 - integrin, alpha 10, TNC - tenascin c, RIPK1 - receptor (tnfrsf)-interacting serine-threonine kinase 1, NRXN1 - neurexin 1, PSEN1 - pres…
GO:0048583	regulation of response to stimulus	6.42e-06	0.00474	0.00474	1.33	[ARAP1 - arfgap with rhogap domain, ankyrin repeat and ph domain 1, DHX58 - dexh (asp-glu-x-his) box polypeptide 58, DDX60 - dead (asp-glu-ala-asp) box polypeptide 60, CARD14 - caspase recruitment domain family, member 14, ABCA1 - atp-binding cassette, sub-family a (abc1), member 1, CHAF1B - chromatin assembly factor 1, subunit b (p60), TBK1 - tank-binding kinase 1, ASIC2 - acid-sensing (proton-g…
GO:0030198	extracellular matrix organization	6.26e-06	0.0049	0.0049	2.17	[GFAP - glial fibrillary acidic protein, FLOT1 - flotillin 1, ADAMTS14 - adam metallopeptidase with thrombospondin type 1 motif, 14, ADAMTS2 - adam metallopeptidase with thrombospondin type 1 motif, 2, ACTN1 - actinin, alpha 1, LEPREL2 - leprecan-like 2, ITGA10 - integrin, alpha 10, TNC - tenascin c, RIPK1 - receptor (tnfrsf)-interacting serine-threonine kinase 1, NRXN1 - neurexin 1, PSEN1 - pres…
GO:0010975	regulation of neuron projection development	5.2e-06	0.00495	0.00495	2.3	[GFAP - glial fibrillary acidic protein, STK24 - serine/threonine kinase 24, MAGI2 - membrane associated guanylate kinase, ww and pdz domain containing 2, SSH1 - slingshot protein phosphatase 1, SEMA3A - sema domain, immunoglobulin domain (ig), short basic domain, secreted, (semaphorin) 3a, RASAL1 - ras protein activator like 1 (gap1 like), CAMK1D - calcium/calmodulin-dependent protein kinase id,…

## Sheet: N_ITA vs C_ITA
GO Term (COMPONENTS)	Description	P-value	FDR q-value	FDR q-value	Enrichment	Genes
GO:0042995	cell projection	1.76e-08	2.73e-05	2.73e-05	1.66	[PARK2 - parkinson protein 2, e3 ubiquitin protein ligase (parkin), MAGI2 - membrane associated guanylate kinase, ww and pdz domain containing 2, RELN - reelin, NCAM2 - neural cell adhesion molecule 2, OPRM1 - opioid receptor, mu 1, CTNNA3 - catenin (cadherin-associated protein), alpha 3, TTC26 - tetratricopeptide repeat domain 26, SPTBN5 - spectrin, beta, non-erythrocytic 5, LRRC16A - leucine ri…
GO:0030054	cell junction	3.69e-07	0.000286	0.000286	1.63	[MAGI2 - membrane associated guanylate kinase, ww and pdz domain containing 2, OPRM1 - opioid receptor, mu 1, CTNNA3 - catenin (cadherin-associated protein), alpha 3, DNMBP - dynamin binding protein, ITGA8 - integrin, alpha 8, CD2AP - cd2-associated protein, ANKS1B - ankyrin repeat and sterile alpha motif domain containing 1b, NTM - neurotrimin, CYTH1 - cytohesin 1, CD59 - cd59 molecule, compleme…
GO:0097458	neuron part	4.2e-07	0.000217	0.000217	1.67	[PARK2 - parkinson protein 2, e3 ubiquitin protein ligase (parkin), MAGI2 - membrane associated guanylate kinase, ww and pdz domain containing 2, NCAM2 - neural cell adhesion molecule 2, RELN - reelin, OPRM1 - opioid receptor, mu 1, EXOC7 - exocyst complex component 7, PCDH15 - protocadherin-related 15, CAPN2 - calpain 2, (m/ii) large subunit, ITGA8 - integrin, alpha 8, PTPRO - protein tyrosine p…
GO:0044420	extracellular matrix component	5.39e-07	0.000209	0.000209	3.12	[EGFLAM - egf-like, fibronectin type iii and laminin g domains, COL6A3 - collagen, type vi, alpha 3, LAMA1 - laminin, alpha 1, HMCN1 - hemicentin 1, COL18A1 - collagen, type xviii, alpha 1, COL4A4 - collagen, type iv, alpha 4, COL4A2 - collagen, type iv, alpha 2, COL4A3 - collagen, type iv, alpha 3 (goodpasture antigen), FREM3 - fras1 related extracellular matrix 3, FRAS1 - fraser syndrome 1, USH…
GO:0044459	plasma membrane part	1.9e-06	0.00059	0.00059	1.37	[OPRM1 - opioid receptor, mu 1, EXOC7 - exocyst complex component 7, PLA2R1 - phospholipase a2 receptor 1, 180kda, ITGA8 - integrin, alpha 8, SPTBN5 - spectrin, beta, non-erythrocytic 5, FLT4 - fms-related tyrosine kinase 4, SLC34A3 - solute carrier family 34 (type ii sodium/phosphate contransporter), member 3, ANKS1B - ankyrin repeat and sterile alpha motif domain containing 1b, CYTH1 - cytohesi…
GO:0044463	cell projection part	2.78e-06	0.00072	0.00072	1.69	[NCKAP1 - nck-associated protein 1, OPRM1 - opioid receptor, mu 1, EXOC7 - exocyst complex component 7, TTC26 - tetratricopeptide repeat domain 26, ITGA8 - integrin, alpha 8, PTPRO - protein tyrosine phosphatase, receptor type, o, SPTBN5 - spectrin, beta, non-erythrocytic 5, ANTXR1 - anthrax toxin receptor 1, DSCAM - down syndrome cell adhesion molecule, CATSPERD - catsper channel auxiliary subun…
GO:0043005	neuron projection	1.47e-05	0.00327	0.00327	1.72	[PARK2 - parkinson protein 2, e3 ubiquitin protein ligase (parkin), RELN - reelin, MAGI2 - membrane associated guanylate kinase, ww and pdz domain containing 2, NCAM2 - neural cell adhesion molecule 2, OPRM1 - opioid receptor, mu 1, CAPN2 - calpain 2, (m/ii) large subunit, PTPRO - protein tyrosine phosphatase, receptor type, o, DSCAM - down syndrome cell adhesion molecule, DDC - dopa decarboxylas…
GO:0005604	basement membrane	3.01e-05	0.00583	0.00583	3.35	[EGFLAM - egf-like, fibronectin type iii and laminin g domains, LAMA1 - laminin, alpha 1, HMCN1 - hemicentin 1, COL18A1 - collagen, type xviii, alpha 1, COL4A3 - collagen, type iv, alpha 3 (goodpasture antigen), FREM3 - fras1 related extracellular matrix 3, USH2A - usher syndrome 2a (autosomal recessive, mild), RUNX1 - runt-related transcription factor 1, VWA2 - von willebrand factor a domain con…
GO:0044456	synapse part	3.41e-05	0.00589	0.00589	1.85	[ICA1 - islet cell autoantigen 1, 69kda, MAGI2 - membrane associated guanylate kinase, ww and pdz domain containing 2, CHRNA7 - cholinergic receptor, nicotinic, alpha 7 (neuronal), ITGA8 - integrin, alpha 8, DLG2 - discs, large homolog 2 (drosophila), KCTD8 - potassium channel tetramerization domain containing 8, SYT8 - synaptotagmin viii, SPOCK1 - sparc/osteonectin, cwcv and kazal-like domains p…
GO:0043235	receptor complex	3.8e-05	0.0059	0.0059	2.04	[CHRNA7 - cholinergic receptor, nicotinic, alpha 7 (neuronal), ABCG5 - atp-binding cassette, sub-family g (white), member 5, PLA2R1 - phospholipase a2 receptor 1, 180kda, DLG2 - discs, large homolog 2 (drosophila), ITGA8 - integrin, alpha 8, ITGAL - integrin, alpha l (antigen cd11a (p180), lymphocyte function-associated antigen 1; alpha polypeptide), LRP2 - low density lipoprotein receptor-relate…
GO:0098651	basement membrane collagen trimer	3.85e-05	0.00543	0.00543	10.33	[COL4A1 - collagen, type iv, alpha 1, COL4A4 - collagen, type iv, alpha 4, COL4A2 - collagen, type iv, alpha 2, COL4A3 - collagen, type iv, alpha 3 (goodpasture antigen), COL15A1 - collagen, type xv, alpha 1]
GO:0045211	postsynaptic membrane	4.37e-05	0.00566	0.00566	2.3	[CHRNA7 - cholinergic receptor, nicotinic, alpha 7 (neuronal), DLG2 - discs, large homolog 2 (drosophila), KCTD8 - potassium channel tetramerization domain containing 8, NTRK2 - neurotrophic tyrosine kinase, receptor, type 2, ANKS1B - ankyrin repeat and sterile alpha motif domain containing 1b, GABRG3 - gamma-aminobutyric acid (gaba) a receptor, gamma 3, GABRB2 - gamma-aminobutyric acid (gaba) a …
GO:0030018	Z disc	4.75e-05	0.00567	0.00567	2.86	[LDB3 - lim domain binding 3, FBXO32 - f-box protein 32, RYR2 - ryanodine receptor 2 (cardiac), HDAC4 - histone deacetylase 4, ACTN1 - actinin, alpha 1, BIN1 - bridging integrator 1, SLC8A1 - solute carrier family 8 (sodium/calcium exchanger), member 1, XIRP2 - xin actin-binding repeat containing 2, JPH2 - junctophilin 2, TTN - titin, SYNPO2 - synaptopodin 2, SYNE2 - spectrin repeat containing, n…
GO:0016529	sarcoplasmic reticulum	6.27e-05	0.00695	0.00695	4.8	[RYR2 - ryanodine receptor 2 (cardiac), AGL - amylo-alpha-1, 6-glucosidase, 4-alpha-glucanotransferase, SYNE2 - spectrin repeat containing, nuclear envelope 2, AKAP6 - a kinase (prka) anchor protein 6, POMT1 - protein-o-mannosyltransferase 1, ANK3 - ankyrin 3, node of ranvier (ankyrin g), RYR1 - ryanodine receptor 1 (skeletal), ITPR1 - inositol 1,4,5-trisphosphate receptor, type 1, ANK1 - ankyrin…
GO:0005587	collagen type IV trimer	0.000181	0.0187	0.0187	11.02	[COL4A1 - collagen, type iv, alpha 1, COL4A4 - collagen, type iv, alpha 4, COL4A2 - collagen, type iv, alpha 2, COL4A3 - collagen, type iv, alpha 3 (goodpasture antigen)]
GO:0033267	axon part	0.000195	0.0189	0.0189	2.43	[ROBO1 - roundabout, axon guidance receptor, homolog 1 (drosophila), CNTNAP2 - contactin associated protein-like 2, ROBO2 - roundabout, axon guidance receptor, homolog 2 (drosophila), GRIK2 - glutamate receptor, ionotropic, kainate 2, DLG2 - discs, large homolog 2 (drosophila), BIN1 - bridging integrator 1, TANC1 - tetratricopeptide repeat, ankyrin repeat and coiled-coil containing 1, ITGA2 - int…
GO:0005581	collagen trimer	0.000208	0.019	0.019	2.85	[COL6A3 - collagen, type vi, alpha 3, COL9A3 - collagen, type ix, alpha 3, COL6A5 - collagen, type vi, alpha 5, COL23A1 - collagen, type xxiii, alpha 1, COL18A1 - collagen, type xviii, alpha 1, COL4A4 - collagen, type iv, alpha 4, COL4A2 - collagen, type iv, alpha 2, COL4A3 - collagen, type iv, alpha 3 (goodpasture antigen), WDR33 - wd repeat domain 33, COL4A1 - collagen, type iv, alpha 1, COL11A…
GO:0044425	membrane part	0.00022	0.019	0.019	1.15	[UGT2A1 - udp glucuronosyltransferase 2 family, polypeptide a1, complex locus, HS6ST3 - heparan sulfate 6-o-sulfotransferase 3, SPTBN5 - spectrin, beta, non-erythrocytic 5, STARD3 - star-related lipid transfer (start) domain containing 3, PLXDC2 - plexin domain containing 2, GPR107 - g protein-coupled receptor 107, ABCA3 - atp-binding cassette, sub-family a (abc1), member 3, OR7A10 - olfactory re…
GO:0014069	postsynaptic density	0.000223	0.0182	0.0182	2.47	[GRIN2A - glutamate receptor, ionotropic, n-methyl d-aspartate 2a, MAGI2 - membrane associated guanylate kinase, ww and pdz domain containing 2, GRIN2B - glutamate receptor, ionotropic, n-methyl d-aspartate 2b, GRIK2 - glutamate receptor, ionotropic, kainate 2, BSN - bassoon presynaptic cytomatrix protein, DNM2 - dynamin 2, ITGA8 - integrin, alpha 8, DLG2 - discs, large homolog 2 (drosophila), BC…
GO:0097060	synaptic membrane	0.000274	0.0213	0.0213	2.01	[CHRNA7 - cholinergic receptor, nicotinic, alpha 7 (neuronal), DLG2 - discs, large homolog 2 (drosophila), KCTD8 - potassium channel tetramerization domain containing 8, NTRK2 - neurotrophic tyrosine kinase, receptor, type 2, ANKS1B - ankyrin repeat and sterile alpha motif domain containing 1b, GABRG3 - gamma-aminobutyric acid (gaba) a receptor, gamma 3, GABRB2 - gamma-aminobutyric acid (gaba) a …
GO:0031256	leading edge membrane	0.000384	0.0284	0.0284	2.44	[ROBO1 - roundabout, axon guidance receptor, homolog 1 (drosophila), CNTNAP2 - contactin associated protein-like 2, ROBO2 - roundabout, axon guidance receptor, homolog 2 (drosophila), NCKAP1 - nck-associated protein 1, OPRM1 - opioid receptor, mu 1, ARHGEF4 - rho guanine nucleotide exchange factor (gef) 4, ITGA8 - integrin, alpha 8, ANTXR1 - anthrax toxin receptor 1, SNTG1 - syntrophin, gamma 1, …
GO:0005886	plasma membrane	0.000398	0.0281	0.0281	1.2	[TRIB3 - tribbles homolog 3 (drosophila), NCAM2 - neural cell adhesion molecule 2, PLA2R1 - phospholipase a2 receptor 1, 180kda, CD2AP - cd2-associated protein, ABCA3 - atp-binding cassette, sub-family a (abc1), member 3, OR7A10 - olfactory receptor, family 7, subfamily a, member 10, NRP2 - neuropilin 2, LCT - lactase, TRPC6 - transient receptor potential cation channel, subfamily c, member 6, ST…
GO:0098642	network-forming collagen trimer	0.000402	0.0271	0.0271	9.45	[COL4A1 - collagen, type iv, alpha 1, COL4A4 - collagen, type iv, alpha 4, COL4A2 - collagen, type iv, alpha 2, COL4A3 - collagen, type iv, alpha 3 (goodpasture antigen)]
GO:0042383	sarcolemma	0.000447	0.0289	0.0289	2.9	[FLOT1 - flotillin 1, OPRM1 - opioid receptor, mu 1, COL6A3 - collagen, type vi, alpha 3, DYSF - dysferlin, limb girdle muscular dystrophy 2b (autosomal recessive), SLC8A1 - solute carrier family 8 (sodium/calcium exchanger), member 1, SNTG2 - syntrophin, gamma 2, DTNA - dystrobrevin, alpha, SGCZ - sarcoglycan, zeta, CD59 - cd59 molecule, complement regulatory protein, SGCD - sarcoglycan, delta (…
GO:0034702	ion channel complex	0.000551	0.0342	0.0342	1.88	[CNTNAP2 - contactin associated protein-like 2, KCNIP4 - kv channel interacting protein 4, CHRNA7 - cholinergic receptor, nicotinic, alpha 7 (neuronal), DLG2 - discs, large homolog 2 (drosophila), CATSPERD - catsper channel auxiliary subunit delta, OLFM1 - olfactomedin 1, PKD1L1 - polycystic kidney disease 1 like 1, GABRG3 - gamma-aminobutyric acid (gaba) a receptor, gamma 3, SHISA6 - shisa famil…
GO:0005912	adherens junction	0.000719	0.0429	0.0429	1.67	[GRK5 - g protein-coupled receptor kinase 5, ICAM1 - intercellular adhesion molecule 1, NCKAP1 - nck-associated protein 1, FLOT1 - flotillin 1, OPRM1 - opioid receptor, mu 1, ACTN1 - actinin, alpha 1, LIMS2 - lim and senescent cell antigen-like domains 2, CTNNA3 - catenin (cadherin-associated protein), alpha 3, CAPN2 - calpain 2, (m/ii) large subunit, ITGA8 - integrin, alpha 8, PLEKHA7 - pleckstr…
GO:0031012	extracellular matrix	0.000733	0.0421	0.0421	1.76	[ADAMTS14 - adam metallopeptidase with thrombospondin type 1 motif, 14, RELN - reelin, ADAMTS2 - adam metallopeptidase with thrombospondin type 1 motif, 2, EGFLAM - egf-like, fibronectin type iii and laminin g domains, ADAMTS18 - adam metallopeptidase with thrombospondin type 1 motif, 18, ADAMTS17 - adam metallopeptidase with thrombospondin type 1 motif, 17, ADAMTS15 - adam metallopeptidase with …
GO:1902495	transmembrane transporter complex	0.000776	0.043	0.043	1.8	[KCNIP4 - kv channel interacting protein 4, CNTNAP2 - contactin associated protein-like 2, CHRNA7 - cholinergic receptor, nicotinic, alpha 7 (neuronal), ABCG5 - atp-binding cassette, sub-family g (white), member 5, DLG2 - discs, large homolog 2 (drosophila), CATSPERD - catsper channel auxiliary subunit delta, OLFM1 - olfactomedin 1, PKD1L1 - polycystic kidney disease 1 like 1, GABRG3 - gamma-amin…
GO:0032421	stereocilium bundle	0.000842	0.0451	0.0451	12.4	[TRPA1 - transient receptor potential cation channel, subfamily a, member 1, DOCK4 - dedicator of cytokinesis 4, USH2A - usher syndrome 2a (autosomal recessive, mild)]
GO:0002142	stereocilia ankle link complex	0.000842	0.0436	0.0436	12.4	[GPR98 - g protein-coupled receptor 98, DFNB31 - deafness, autosomal recessive 31, USH2A - usher syndrome 2a (autosomal recessive, mild)]
GO:0030425	dendrite	0.00085	0.0426	0.0426	1.87	[CNTNAP2 - contactin associated protein-like 2, KCNIP4 - kv channel interacting protein 4, MAGI2 - membrane associated guanylate kinase, ww and pdz domain containing 2, RELN - reelin, CAPN2 - calpain 2, (m/ii) large subunit, KLHL1 - kelch-like family member 1, GRID1 - glutamate receptor, ionotropic, delta 1, GRIA4 - glutamate receptor, ionotropic, ampa 4, CACNA1A - calcium channel, voltage-depend…
GO:0045202	synapse	0.000957	0.0464	0.0464	1.91	[GSG1L - gsg1-like, MAGI2 - membrane associated guanylate kinase, ww and pdz domain containing 2, EGFLAM - egf-like, fibronectin type iii and laminin g domains, DNMBP - dynamin binding protein, PCDH15 - protocadherin-related 15, PRIMA1 - proline rich membrane anchor 1, OLFM1 - olfactomedin 1, LRP6 - low density lipoprotein receptor-related protein 6, SPOCK1 - sparc/osteonectin, cwcv and kazal-lik…
GO:1990351	transporter complex	0.000973	0.0457	0.0457	1.78	[KCNIP4 - kv channel interacting protein 4, CNTNAP2 - contactin associated protein-like 2, CHRNA7 - cholinergic receptor, nicotinic, alpha 7 (neuronal), ABCG5 - atp-binding cassette, sub-family g (white), member 5, DLG2 - discs, large homolog 2 (drosophila), CATSPERD - catsper channel auxiliary subunit delta, OLFM1 - olfactomedin 1, PKD1L1 - polycystic kidney disease 1 like 1, GABRG3 - gamma-amin…

## Sheet: C_ITA vs S_ITA
GO Term (COMPONENTS)	Description	P-value	FDR q-value	FDR q-value	Enrichment	Genes
GO:0097458	neuron part	2.01e-11	3.12e-08	3.12e-08	1.87	[PARK2 - parkinson protein 2, e3 ubiquitin protein ligase (parkin), MAGI2 - membrane associated guanylate kinase, ww and pdz domain containing 2, NCAM2 - neural cell adhesion molecule 2, CTTN - cortactin, ITGA8 - integrin, alpha 8, CNTNAP1 - contactin associated protein 1, HEPACAM - hepatic and glial cell adhesion molecule, PPP1R9A - protein phosphatase 1, regulatory subunit 9a, ATP8A2 - atpase, …
GO:0044463	cell projection part	8.01e-11	6.21e-08	6.21e-08	1.95	[CTTN - cortactin, KIFAP3 - kinesin-associated protein 3, ITGA8 - integrin, alpha 8, THEM4 - thioesterase superfamily member 4, CNTNAP1 - contactin associated protein 1, PPP1R9A - protein phosphatase 1, regulatory subunit 9a, ANKS1B - ankyrin repeat and sterile alpha motif domain containing 1b, NRP1 - neuropilin 1, ABCA4 - atp-binding cassette, sub-family a (abc1), member 4, IQGAP1 - iq motif con…
GO:0044459	plasma membrane part	1.18e-08	6.11e-06	6.11e-06	1.43	[MDGA1 - mam domain containing glycosylphosphatidylinositol anchor 1, SPTA1 - spectrin, alpha, erythrocytic 1 (elliptocytosis 2), CTTN - cortactin, KIFAP3 - kinesin-associated protein 3, EMR1 - egf-like module containing, mucin-like, hormone receptor-like 1, THEM4 - thioesterase superfamily member 4, ABCA1 - atp-binding cassette, sub-family a (abc1), member 1, ANKS1B - ankyrin repeat and sterile …
GO:0005886	plasma membrane	3.6e-07	0.000139	0.000139	1.29	[MDGA1 - mam domain containing glycosylphosphatidylinositol anchor 1, MAPKAP1 - mitogen-activated protein kinase associated protein 1, NCAM2 - neural cell adhesion molecule 2, CLEC12A - c-type lectin domain family 12, member a, THEM4 - thioesterase superfamily member 4, ABCA1 - atp-binding cassette, sub-family a (abc1), member 1, NRP1 - neuropilin 1, IQGAP1 - iq motif containing gtpase activating…
GO:0043005	neuron projection	5.95e-07	0.000185	0.000185	1.81	[PARK2 - parkinson protein 2, e3 ubiquitin protein ligase (parkin), MAGI2 - membrane associated guanylate kinase, ww and pdz domain containing 2, NCAM2 - neural cell adhesion molecule 2, CTTN - cortactin, CAPN2 - calpain 2, (m/ii) large subunit, GRIP1 - glutamate receptor interacting protein 1, PTPRO - protein tyrosine phosphatase, receptor type, o, ATP1A2 - atpase, na+/k+ transporting, alpha 2 p…
GO:0045121	membrane raft	1.22e-06	0.000315	0.000315	2.4	[EFHD2 - ef-hand domain family, member d2, PRKCDBP - protein kinase c, delta binding protein, TEK - tek tyrosine kinase, endothelial, DLG1 - discs, large homolog 1 (drosophila), CAPN2 - calpain 2, (m/ii) large subunit, GRIP1 - glutamate receptor interacting protein 1, ATP1A2 - atpase, na+/k+ transporting, alpha 2 polypeptide, ABCA1 - atp-binding cassette, sub-family a (abc1), member 1, DPP4 - dip…
GO:0030054	cell junction	2e-06	0.000444	0.000444	1.56	[TMEM163 - transmembrane protein 163, MAGI2 - membrane associated guanylate kinase, ww and pdz domain containing 2, CTNNA3 - catenin (cadherin-associated protein), alpha 3, CTTN - cortactin, ITGA8 - integrin, alpha 8, KAZN - kazrin, periplakin interacting protein, HEPACAM - hepatic and glial cell adhesion molecule, PPP1R9A - protein phosphatase 1, regulatory subunit 9a, ANKS1B - ankyrin repeat an…
GO:0033267	axon part	8.1e-06	0.00157	0.00157	2.69	[ROBO1 - roundabout, axon guidance receptor, homolog 1 (drosophila), CNTNAP2 - contactin associated protein-like 2, ROBO2 - roundabout, axon guidance receptor, homolog 2 (drosophila), P2RX7 - purinergic receptor p2x, ligand-gated ion channel, 7, DLG1 - discs, large homolog 1 (drosophila), TH - tyrosine hydroxylase, PTPRN2 - protein tyrosine phosphatase, receptor type, n polypeptide 2, PRKCZ - pro…
GO:0044456	synapse part	1.61e-05	0.00277	0.00277	1.85	[ERC1 - elks/rab6-interacting/cast family member 1, TMEM163 - transmembrane protein 163, MAGI2 - membrane associated guanylate kinase, ww and pdz domain containing 2, ITGA8 - integrin, alpha 8, PTPRN2 - protein tyrosine phosphatase, receptor type, n polypeptide 2, GRIP1 - glutamate receptor interacting protein 1, DDC - dopa decarboxylase (aromatic l-amino acid decarboxylase), LIN7C - lin-7 homolo…
GO:0042995	cell projection	1.83e-05	0.00284	0.00284	1.47	[PARK2 - parkinson protein 2, e3 ubiquitin protein ligase (parkin), MAGI2 - membrane associated guanylate kinase, ww and pdz domain containing 2, NCAM2 - neural cell adhesion molecule 2, CTNNA3 - catenin (cadherin-associated protein), alpha 3, SSH1 - slingshot protein phosphatase 1, CTTN - cortactin, KIFAP3 - kinesin-associated protein 3, HEPACAM - hepatic and glial cell adhesion molecule, PPP1R9…
GO:0098590	plasma membrane region	2.81e-05	0.00396	0.00396	1.75	[PTPRO - protein tyrosine phosphatase, receptor type, o, SLC7A8 - solute carrier family 7 (amino acid transporter light chain, l system), member 8, ATP1A2 - atpase, na+/k+ transporting, alpha 2 polypeptide, USH2A - usher syndrome 2a (autosomal recessive, mild), LIN7C - lin-7 homolog c (c. elegans), DPP4 - dipeptidyl-peptidase 4, ABCA4 - atp-binding cassette, sub-family a (abc1), member 4, STK39 -…
GO:0070161	anchoring junction	3.8e-05	0.00491	0.00491	1.78	[CTNNA3 - catenin (cadherin-associated protein), alpha 3, CTTN - cortactin, CAPN2 - calpain 2, (m/ii) large subunit, ITGA8 - integrin, alpha 8, KAZN - kazrin, periplakin interacting protein, ARHGAP26 - rho gtpase activating protein 26, NRP1 - neuropilin 1, DPP4 - dipeptidyl-peptidase 4, IQGAP1 - iq motif containing gtpase activating protein 1, BSG - basigin (ok blood group), PARVA - parvin, alpha…
GO:0034702	ion channel complex	5.1e-05	0.00609	0.00609	2.01	[KCNIP4 - kv channel interacting protein 4, CACNG2 - calcium channel, voltage-dependent, gamma subunit 2, CNTNAP2 - contactin associated protein-like 2, KCNQ5 - potassium voltage-gated channel, kqt-like subfamily, member 5, KCNMB3 - potassium large conductance calcium-activated channel, subfamily m beta member 3, CTTN - cortactin, DLG1 - discs, large homolog 1 (drosophila), CNTNAP1 - contactin as…
GO:0034703	cation channel complex	6.24e-05	0.00692	0.00692	2.33	[CNTNAP2 - contactin associated protein-like 2, KCNIP4 - kv channel interacting protein 4, CACNG2 - calcium channel, voltage-dependent, gamma subunit 2, KCNQ5 - potassium voltage-gated channel, kqt-like subfamily, member 5, KCNMB3 - potassium large conductance calcium-activated channel, subfamily m beta member 3, CTTN - cortactin, CNTNAP1 - contactin associated protein 1, DPP6 - dipeptidyl-peptid…
GO:0008076	voltage-gated potassium channel complex	6.32e-05	0.00654	0.00654	3.01	[KCNIP4 - kv channel interacting protein 4, CNTNAP2 - contactin associated protein-like 2, KCNQ5 - potassium voltage-gated channel, kqt-like subfamily, member 5, KCNMB3 - potassium large conductance calcium-activated channel, subfamily m beta member 3, CTTN - cortactin, KCNJ16 - potassium inwardly-rectifying channel, subfamily j, member 16, KCNB2 - potassium voltage-gated channel, shab-related su…
GO:0034705	potassium channel complex	8.59e-05	0.00833	0.00833	2.93	[KCNIP4 - kv channel interacting protein 4, CNTNAP2 - contactin associated protein-like 2, KCNQ5 - potassium voltage-gated channel, kqt-like subfamily, member 5, KCNMB3 - potassium large conductance calcium-activated channel, subfamily m beta member 3, CTTN - cortactin, KCNJ16 - potassium inwardly-rectifying channel, subfamily j, member 16, KCNB2 - potassium voltage-gated channel, shab-related su…
GO:0005912	adherens junction	9.91e-05	0.00905	0.00905	1.75	[CTNNA3 - catenin (cadherin-associated protein), alpha 3, CTTN - cortactin, CAPN2 - calpain 2, (m/ii) large subunit, ITGA8 - integrin, alpha 8, ARHGAP26 - rho gtpase activating protein 26, NRP1 - neuropilin 1, DPP4 - dipeptidyl-peptidase 4, IQGAP1 - iq motif containing gtpase activating protein 1, BSG - basigin (ok blood group), PARVA - parvin, alpha, PPFIA1 - protein tyrosine phosphatase, recept…
GO:0031256	leading edge membrane	0.00013	0.0112	0.0112	2.49	[EPHA2 - eph receptor a2, ROBO1 - roundabout, axon guidance receptor, homolog 1 (drosophila), ROBO2 - roundabout, axon guidance receptor, homolog 2 (drosophila), CNTNAP2 - contactin associated protein-like 2, PDE9A - phosphodiesterase 9a, ITGA8 - integrin, alpha 8, THEM4 - thioesterase superfamily member 4, ANTXR1 - anthrax toxin receptor 1, EEF1A1 - eukaryotic translation elongation factor 1 alp…
GO:0005856	cytoskeleton	0.000155	0.0126	0.0126	1.53	[SAP30BP - sap30 binding protein, PHLDB2 - pleckstrin homology-like domain, family b, member 2, SPTA1 - spectrin, alpha, erythrocytic 1 (elliptocytosis 2), CTNNA3 - catenin (cadherin-associated protein), alpha 3, SSH1 - slingshot protein phosphatase 1, CTTN - cortactin, KIFAP3 - kinesin-associated protein 3, CAPN2 - calpain 2, (m/ii) large subunit, NOS2 - nitric oxide synthase 2, inducible, PGM1 …
GO:0043204	perikaryon	0.000191	0.0148	0.0148	3.14	[CNTNAP2 - contactin associated protein-like 2, PDE9A - phosphodiesterase 9a, ITGA8 - integrin, alpha 8, MAPK1 - mitogen-activated protein kinase 1, TH - tyrosine hydroxylase, CRHBP - corticotropin releasing hormone binding protein, KCND2 - potassium voltage-gated channel, shal-related subfamily, member 2, LRRK2 - leucine-rich repeat kinase 2, PDE11A - phosphodiesterase 11a, RBFOX3 - rna binding …
GO:1902495	transmembrane transporter complex	0.000201	0.0149	0.0149	1.86	[KCNIP4 - kv channel interacting protein 4, CACNG2 - calcium channel, voltage-dependent, gamma subunit 2, CNTNAP2 - contactin associated protein-like 2, KCNQ5 - potassium voltage-gated channel, kqt-like subfamily, member 5, KCNMB3 - potassium large conductance calcium-activated channel, subfamily m beta member 3, CTTN - cortactin, DLG1 - discs, large homolog 1 (drosophila), ATP1A2 - atpase, na+/k…
GO:0031253	cell projection membrane	0.00023	0.0162	0.0162	1.92	[CNTNAP2 - contactin associated protein-like 2, PDE9A - phosphodiesterase 9a, DLG1 - discs, large homolog 1 (drosophila), KIFAP3 - kinesin-associated protein 3, ITGA8 - integrin, alpha 8, LRP2 - low density lipoprotein receptor-related protein 2, THEM4 - thioesterase superfamily member 4, TSPEAR - thrombospondin-type laminin g domain and ear repeats, ANTXR1 - anthrax toxin receptor 1, EEF1A1 - eu…
GO:1990351	transporter complex	0.000262	0.0177	0.0177	1.83	[KCNIP4 - kv channel interacting protein 4, CACNG2 - calcium channel, voltage-dependent, gamma subunit 2, CNTNAP2 - contactin associated protein-like 2, KCNQ5 - potassium voltage-gated channel, kqt-like subfamily, member 5, KCNMB3 - potassium large conductance calcium-activated channel, subfamily m beta member 3, CTTN - cortactin, DLG1 - discs, large homolog 1 (drosophila), ATP1A2 - atpase, na+/k…
GO:0030425	dendrite	0.000349	0.0225	0.0225	1.9	[KCNIP4 - kv channel interacting protein 4, CNTNAP2 - contactin associated protein-like 2, MAGI2 - membrane associated guanylate kinase, ww and pdz domain containing 2, CAPN2 - calpain 2, (m/ii) large subunit, GRIP1 - glutamate receptor interacting protein 1, KLHL1 - kelch-like family member 1, STAT1 - signal transducer and activator of transcription 1, 91kda, IGSF9B - immunoglobulin superfamily,…
GO:0031226	intrinsic component of plasma membrane	0.000373	0.0232	0.0232	1.37	[MDGA1 - mam domain containing glycosylphosphatidylinositol anchor 1, SPTA1 - spectrin, alpha, erythrocytic 1 (elliptocytosis 2), EMR1 - egf-like module containing, mucin-like, hormone receptor-like 1, IL12RB2 - interleukin 12 receptor, beta 2, FLT4 - fms-related tyrosine kinase 4, CNTNAP1 - contactin associated protein 1, ABCA1 - atp-binding cassette, sub-family a (abc1), member 1, HNRNPM - hete…
GO:0005887	integral component of plasma membrane	0.000391	0.0233	0.0233	1.37	[EMR1 - egf-like module containing, mucin-like, hormone receptor-like 1, IL12RB2 - interleukin 12 receptor, beta 2, FLT4 - fms-related tyrosine kinase 4, CNTNAP1 - contactin associated protein 1, ABCA1 - atp-binding cassette, sub-family a (abc1), member 1, HNRNPM - heterogeneous nuclear ribonucleoprotein m, ABCA4 - atp-binding cassette, sub-family a (abc1), member 4, BSG - basigin (ok blood group…
GO:0005911	cell-cell junction	0.000621	0.0357	0.0357	1.73	[TIAM1 - t-cell lymphoma invasion and metastasis 1, TEK - tek tyrosine kinase, endothelial, MAGI2 - membrane associated guanylate kinase, ww and pdz domain containing 2, LSAMP - limbic system-associated membrane protein, CTNNA3 - catenin (cadherin-associated protein), alpha 3, DLG1 - discs, large homolog 1 (drosophila), KAZN - kazrin, periplakin interacting protein, PPL - periplakin, HEPACAM - he…
GO:0016020	membrane	0.000675	0.0374	0.0374	1.12	[MDGA1 - mam domain containing glycosylphosphatidylinositol anchor 1, CLEC12A - c-type lectin domain family 12, member a, EXOSC10 - exosome component 10, SVEP1 - sushi, von willebrand factor type a, egf and pentraxin domain containing 1, THEM4 - thioesterase superfamily member 4, ABCA1 - atp-binding cassette, sub-family a (abc1), member 1, ABCA4 - atp-binding cassette, sub-family a (abc1), member…
GO:0043197	dendritic spine	0.00073	0.0391	0.0391	2.54	[ASIC2 - acid-sensing (proton-gated) ion channel 2, DGKI - diacylglycerol kinase, iota, CTTN - cortactin, SIPA1L1 - signal-induced proliferation-associated 1 like 1, PTPRO - protein tyrosine phosphatase, receptor type, o, MYH10 - myosin, heavy chain 10, non-muscle, ATP1A2 - atpase, na+/k+ transporting, alpha 2 polypeptide, ARHGAP44 - rho gtpase activating protein 44, PPP1R9A - protein phosphatase…
GO:0044309	neuron spine	0.000924	0.0478	0.0478	2.48	[ASIC2 - acid-sensing (proton-gated) ion channel 2, DGKI - diacylglycerol kinase, iota, CTTN - cortactin, SIPA1L1 - signal-induced proliferation-associated 1 like 1, PTPRO - protein tyrosine phosphatase, receptor type, o, MYH10 - myosin, heavy chain 10, non-muscle, ATP1A2 - atpase, na+/k+ transporting, alpha 2 polypeptide, ARHGAP44 - rho gtpase activating protein 44, PPP1R9A - protein phosphatase…

## Sheet: SARD vs C_ITA
GO Term (COMPONENTS)	Description	P-value	FDR q-value	FDR q-value	Enrichment	Genes
GO:0044425	membrane part	2.33e-07	0.000362	0.000362	1.19	[MDGA1 - mam domain containing glycosylphosphatidylinositol anchor 1, SPTA1 - spectrin, alpha, erythrocytic 1 (elliptocytosis 2), SPTBN5 - spectrin, beta, non-erythrocytic 5, ATAT1 - alpha tubulin acetyltransferase 1, GTDC2 - glycosyltransferase-like domain containing 2, PCDHB16 - protocadherin beta 16, NUP62 - nucleoporin 62kda, LCT - lactase, GALNT10 - udp-n-acetyl-alpha-d-galactosamine:polypep…
GO:0044463	cell projection part	5.57e-07	0.000432	0.000432	1.69	[AKAP9 - a kinase (prka) anchor protein (yotiao) 9, ITGA8 - integrin, alpha 8, APC2 - adenomatosis polyposis coli 2, SPTBN5 - spectrin, beta, non-erythrocytic 5, DSCAM - down syndrome cell adhesion molecule, ATP1A2 - atpase, na+/k+ transporting, alpha 2 polypeptide, PPP1R9A - protein phosphatase 1, regulatory subunit 9a, ANKS1B - ankyrin repeat and sterile alpha motif domain containing 1b, LRRK2 …
GO:0016020	membrane	2.06e-06	0.00106	0.00106	1.16	[MDGA1 - mam domain containing glycosylphosphatidylinositol anchor 1, ANKRA2 - ankyrin repeat, family a (rfxank-like), 2, LGALS8 - lectin, galactoside-binding, soluble, 8, SPTBN5 - spectrin, beta, non-erythrocytic 5, PNN - pinin, desmosome associated protein, GTDC2 - glycosyltransferase-like domain containing 2, PCDHB16 - protocadherin beta 16, ABCF1 - atp-binding cassette, sub-family f (gcn20), …
GO:0044431	Golgi apparatus part	5e-06	0.00194	0.00194	1.62	[BOK - bcl2-related ovarian killer, F10 - coagulation factor x, MAN2A2 - mannosidase, alpha, class 2a, member 2, AP1B1 - adaptor-related protein complex 1, beta 1 subunit, HLA-F - major histocompatibility complex, class i, f, GALNT18 - udp-n-acetyl-alpha-d-galactosamine:polypeptide n-acetylgalactosaminyltransferase 18, CHST9 - carbohydrate (n-acetylgalactosamine 4-0) sulfotransferase 9, APC2 - ad…
GO:0044459	plasma membrane part	8.09e-06	0.00251	0.00251	1.32	[MDGA1 - mam domain containing glycosylphosphatidylinositol anchor 1, SPTA1 - spectrin, alpha, erythrocytic 1 (elliptocytosis 2), PLA2R1 - phospholipase a2 receptor 1, 180kda, AKAP9 - a kinase (prka) anchor protein (yotiao) 9, APC2 - adenomatosis polyposis coli 2, SPTBN5 - spectrin, beta, non-erythrocytic 5, ANKS1B - ankyrin repeat and sterile alpha motif domain containing 1b, LCT - lactase, FARP…
GO:0098589	membrane region	9.92e-06	0.00257	0.00257	1.43	[BOK - bcl2-related ovarian killer, GLTPD1 - glycolipid transfer protein domain containing 1, ERAP1 - endoplasmic reticulum aminopeptidase 1, DDOST - dolichyl-diphosphooligosaccharide--protein glycosyltransferase subunit (non-catalytic), SPTBN5 - spectrin, beta, non-erythrocytic 5, CYP2U1 - cytochrome p450, family 2, subfamily u, polypeptide 1, ERGIC1 - endoplasmic reticulum-golgi intermediate co…
GO:0000139	Golgi membrane	1.23e-05	0.00272	0.00272	1.71	[BOK - bcl2-related ovarian killer, MAN2A2 - mannosidase, alpha, class 2a, member 2, AP1B1 - adaptor-related protein complex 1, beta 1 subunit, GALNT18 - udp-n-acetyl-alpha-d-galactosamine:polypeptide n-acetylgalactosaminyltransferase 18, HLA-F - major histocompatibility complex, class i, f, CHST9 - carbohydrate (n-acetylgalactosamine 4-0) sulfotransferase 9, APC2 - adenomatosis polyposis coli 2,…
GO:0098588	bounding membrane of organelle	1.26e-05	0.00244	0.00244	1.34	[BOK - bcl2-related ovarian killer, GLTPD1 - glycolipid transfer protein domain containing 1, ERAP1 - endoplasmic reticulum aminopeptidase 1, DDOST - dolichyl-diphosphooligosaccharide--protein glycosyltransferase subunit (non-catalytic), SPTBN5 - spectrin, beta, non-erythrocytic 5, APC2 - adenomatosis polyposis coli 2, CYP2U1 - cytochrome p450, family 2, subfamily u, polypeptide 1, RAB8B - rab8b,…
GO:0005886	plasma membrane	2.02e-05	0.00349	0.00349	1.23	[MDGA1 - mam domain containing glycosylphosphatidylinositol anchor 1, PLA2R1 - phospholipase a2 receptor 1, 180kda, PNN - pinin, desmosome associated protein, PCDHB16 - protocadherin beta 16, LCT - lactase, ABR - active bcr-related, SLC51A - solute carrier family 51, alpha subunit, SHANK2 - sh3 and multiple ankyrin repeat domains 2, OR2B2 - olfactory receptor, family 2, subfamily b, member 2, OR5…
GO:0044444	cytoplasmic part	3.07e-05	0.00476	0.00476	1.13	[MDGA1 - mam domain containing glycosylphosphatidylinositol anchor 1, ANKRA2 - ankyrin repeat, family a (rfxank-like), 2, SPTA1 - spectrin, alpha, erythrocytic 1 (elliptocytosis 2), NAT2 - n-acetyltransferase 2 (arylamine n-acetyltransferase), SPTBN5 - spectrin, beta, non-erythrocytic 5, ATAT1 - alpha tubulin acetyltransferase 1, PPP1R9A - protein phosphatase 1, regulatory subunit 9a, GTDC2 - gly…
GO:0044447	axoneme part	5.16e-05	0.00728	0.00728	4.83	[DNAH17 - dynein, axonemal, heavy chain 17, DNAI2 - dynein, axonemal, intermediate chain 2, DNAH1 - dynein, axonemal, heavy chain 1, FAM154A - family with sequence similarity 154, member a, DNAH5 - dynein, axonemal, heavy chain 5, DNAH7 - dynein, axonemal, heavy chain 7, DNAH8 - dynein, axonemal, heavy chain 8, ARFGEF2 - adp-ribosylation factor guanine nucleotide-exchange factor 2 (brefeldin a-in…
GO:0005858	axonemal dynein complex	6.84e-05	0.00885	0.00885	7.25	[DNAH17 - dynein, axonemal, heavy chain 17, DNAI2 - dynein, axonemal, intermediate chain 2, DNAH1 - dynein, axonemal, heavy chain 1, DNAH5 - dynein, axonemal, heavy chain 5, DNAH7 - dynein, axonemal, heavy chain 7, DNAH8 - dynein, axonemal, heavy chain 8]
GO:0032588	trans-Golgi network membrane	7.47e-05	0.00892	0.00892	3.62	[TMEM79 - transmembrane protein 79, HLA-DRA - major histocompatibility complex, class ii, dr alpha, AP1B1 - adaptor-related protein complex 1, beta 1 subunit, HLA-DQB1 - major histocompatibility complex, class ii, dq beta 1, HLA-DQB2 - major histocompatibility complex, class ii, dq beta 2, HLA-DQA1 - major histocompatibility complex, class ii, dq alpha 1, HLA-DQA2 - major histocompatibility compl…
GO:0030666	endocytic vesicle membrane	0.000109	0.0121	0.0121	2.46	[CACNG2 - calcium channel, voltage-dependent, gamma subunit 2, LAMP1 - lysosomal-associated membrane protein 1, AP2B1 - adaptor-related protein complex 2, beta 1 subunit, AP1B1 - adaptor-related protein complex 1, beta 1 subunit, STAB1 - stabilin 1, SCARB1 - scavenger receptor class b, member 1, ATP6V0D2 - atpase, h+ transporting, lysosomal 38kda, v0 subunit d2, HLA-F - major histocompatibility c…
GO:0030054	cell junction	0.000113	0.0117	0.0117	1.43	[HSPA1A - heat shock 70kda protein 1a, MAGI2 - membrane associated guanylate kinase, ww and pdz domain containing 2, ITGA8 - integrin, alpha 8, GSN - gelsolin, ATAT1 - alpha tubulin acetyltransferase 1, PNN - pinin, desmosome associated protein, PPP1R9A - protein phosphatase 1, regulatory subunit 9a, ANKS1B - ankyrin repeat and sterile alpha motif domain containing 1b, NTM - neurotrimin, FLNB - f…
GO:0043197	dendritic spine	0.000123	0.012	0.012	2.74	[ASIC2 - acid-sensing (proton-gated) ion channel 2, DNM3 - dynamin 3, ATP1A2 - atpase, na+/k+ transporting, alpha 2 polypeptide, ARHGAP44 - rho gtpase activating protein 44, PPP1R9A - protein phosphatase 1, regulatory subunit 9a, ANKS1B - ankyrin repeat and sterile alpha motif domain containing 1b, KCND2 - potassium voltage-gated channel, shal-related subfamily, member 2, ARHGAP32 - rho gtpase ac…
GO:0044853	plasma membrane raft	0.000133	0.0122	0.0122	3.08	[FLOT1 - flotillin 1, HCK - hemopoietic cell kinase, AKAP6 - a kinase (prka) anchor protein 6, SCARB1 - scavenger receptor class b, member 1, ATP1A2 - atpase, na+/k+ transporting, alpha 2 polypeptide, NOS1AP - nitric oxide synthase 1 (neuronal) adaptor protein, KCND2 - potassium voltage-gated channel, shal-related subfamily, member 2, PTRF - polymerase i and transcript release factor, JAK2 - janu…
GO:0044309	neuron spine	0.000163	0.0141	0.0141	2.68	[ASIC2 - acid-sensing (proton-gated) ion channel 2, DNM3 - dynamin 3, ATP1A2 - atpase, na+/k+ transporting, alpha 2 polypeptide, ARHGAP44 - rho gtpase activating protein 44, PPP1R9A - protein phosphatase 1, regulatory subunit 9a, ANKS1B - ankyrin repeat and sterile alpha motif domain containing 1b, KCND2 - potassium voltage-gated channel, shal-related subfamily, member 2, ARHGAP32 - rho gtpase ac…
GO:0031224	intrinsic component of membrane	0.000168	0.0137	0.0137	1.17	[MDGA1 - mam domain containing glycosylphosphatidylinositol anchor 1, SPTA1 - spectrin, alpha, erythrocytic 1 (elliptocytosis 2), GTDC2 - glycosyltransferase-like domain containing 2, PCDHB16 - protocadherin beta 16, LCT - lactase, GALNT10 - udp-n-acetyl-alpha-d-galactosamine:polypeptide n-acetylgalactosaminyltransferase 10 (galnac-t10), SPG7 - spastic paraplegia 7 (pure and complicated autosomal…
GO:0042995	cell projection	0.000213	0.0165	0.0165	1.39	[MCF2L - mcf.2 cell line derived transforming sequence-like, MAGI2 - membrane associated guanylate kinase, ww and pdz domain containing 2, PLK1S1 - polo-like kinase 1 substrate 1, SPTBN5 - spectrin, beta, non-erythrocytic 5, GSN - gelsolin, ATAT1 - alpha tubulin acetyltransferase 1, PPP1R9A - protein phosphatase 1, regulatory subunit 9a, ANKS1B - ankyrin repeat and sterile alpha motif domain cont…
GO:0070161	anchoring junction	0.000244	0.018	0.018	1.66	[HSPA1A - heat shock 70kda protein 1a, ITGA8 - integrin, alpha 8, DSG1 - desmoglein 1, ATAT1 - alpha tubulin acetyltransferase 1, GSN - gelsolin, PNN - pinin, desmosome associated protein, PTPRM - protein tyrosine phosphatase, receptor type, m, FLNB - filamin b, beta, XIRP1 - xin actin-binding repeat containing 1, FLRT2 - fibronectin leucine rich transmembrane protein 2, EZR - ezrin, LPP - lim do…
GO:0034703	cation channel complex	0.00034	0.024	0.024	2.13	[RYR2 - ryanodine receptor 2 (cardiac), CACNG2 - calcium channel, voltage-dependent, gamma subunit 2, CNTNAP2 - contactin associated protein-like 2, KCNQ5 - potassium voltage-gated channel, kqt-like subfamily, member 5, KCNV2 - potassium channel, subfamily v, member 2, AKAP6 - a kinase (prka) anchor protein 6, KCNA6 - potassium voltage-gated channel, shaker-related subfamily, member 6, AKAP9 - a …
GO:0098590	plasma membrane region	0.000344	0.0232	0.0232	1.6	[ATP6V0D2 - atpase, h+ transporting, lysosomal 38kda, v0 subunit d2, DSG1 - desmoglein 1, SPTBN5 - spectrin, beta, non-erythrocytic 5, ATP1A2 - atpase, na+/k+ transporting, alpha 2 polypeptide, NOS1AP - nitric oxide synthase 1 (neuronal) adaptor protein, SLC10A2 - solute carrier family 10 (sodium/bile acid cotransporter), member 2, LCT - lactase, MUC17 - mucin 17, cell surface associated, SHANK2 …
GO:0008076	voltage-gated potassium channel complex	0.00038	0.0245	0.0245	2.68	[CNTNAP2 - contactin associated protein-like 2, KCNQ5 - potassium voltage-gated channel, kqt-like subfamily, member 5, KCNV2 - potassium channel, subfamily v, member 2, AKAP9 - a kinase (prka) anchor protein (yotiao) 9, KCNA6 - potassium voltage-gated channel, shaker-related subfamily, member 6, NOS1AP - nitric oxide synthase 1 (neuronal) adaptor protein, CNTN2 - contactin 2 (axonal), DPP6 - dipe…
GO:0005901	caveola	0.000423	0.0263	0.0263	2.9	[FLOT1 - flotillin 1, HCK - hemopoietic cell kinase, AKAP6 - a kinase (prka) anchor protein 6, SCARB1 - scavenger receptor class b, member 1, ATP1A2 - atpase, na+/k+ transporting, alpha 2 polypeptide, NOS1AP - nitric oxide synthase 1 (neuronal) adaptor protein, PTRF - polymerase i and transcript release factor, JAK2 - janus kinase 2, DLC1 - deleted in liver cancer 1, ATP2B4 - atpase, ca++ transpo…
GO:0014069	postsynaptic density	0.000428	0.0255	0.0255	2.28	[MAGI2 - membrane associated guanylate kinase, ww and pdz domain containing 2, DNM3 - dynamin 3, GRIK2 - glutamate receptor, ionotropic, kainate 2, PCLO - piccolo presynaptic cytomatrix protein, ITGA8 - integrin, alpha 8, BCR - breakpoint cluster region, MPDZ - multiple pdz domain protein, LRP4 - low density lipoprotein receptor-related protein 4, ANKS1B - ankyrin repeat and sterile alpha motif d…
GO:0044432	endoplasmic reticulum part	0.000467	0.0268	0.0268	1.39	[BOK - bcl2-related ovarian killer, ERAP1 - endoplasmic reticulum aminopeptidase 1, DDOST - dolichyl-diphosphooligosaccharide--protein glycosyltransferase subunit (non-catalytic), CYP2U1 - cytochrome p450, family 2, subfamily u, polypeptide 1, ERGIC1 - endoplasmic reticulum-golgi intermediate compartment (ergic) 1, GTDC2 - glycosyltransferase-like domain containing 2, APOB - apolipoprotein b, ERP…
GO:0030057	desmosome	0.000496	0.0275	0.0275	4.61	[CDSN - corneodesmosin, DSP - desmoplakin, JAM3 - junctional adhesion molecule 3, PKP2 - plakophilin 2, DSG1 - desmoglein 1, PKP1 - plakophilin 1 (ectodermal dysplasia/skin fragility syndrome), PNN - pinin, desmosome associated protein]
GO:0034705	potassium channel complex	0.000498	0.0267	0.0267	2.62	[CNTNAP2 - contactin associated protein-like 2, KCNQ5 - potassium voltage-gated channel, kqt-like subfamily, member 5, KCNV2 - potassium channel, subfamily v, member 2, AKAP9 - a kinase (prka) anchor protein (yotiao) 9, KCNA6 - potassium voltage-gated channel, shaker-related subfamily, member 6, NOS1AP - nitric oxide synthase 1 (neuronal) adaptor protein, CNTN2 - contactin 2 (axonal), DPP6 - dipe…
GO:0097458	neuron part	0.000562	0.0291	0.0291	1.4	[MAGI2 - membrane associated guanylate kinase, ww and pdz domain containing 2, ITGA8 - integrin, alpha 8, GRIP1 - glutamate receptor interacting protein 1, SPTBN5 - spectrin, beta, non-erythrocytic 5, ATAT1 - alpha tubulin acetyltransferase 1, DSCAM - down syndrome cell adhesion molecule, ATP1A2 - atpase, na+/k+ transporting, alpha 2 polypeptide, SYT1 - synaptotagmin i, PPP1R9A - protein phosphat…
GO:0030669	clathrin-coated endocytic vesicle membrane	0.000732	0.0366	0.0366	3.53	[AP2B1 - adaptor-related protein complex 2, beta 1 subunit, HLA-DRA - major histocompatibility complex, class ii, dr alpha, AP1B1 - adaptor-related protein complex 1, beta 1 subunit, HLA-DQB1 - major histocompatibility complex, class ii, dq beta 1, HLA-DQB2 - major histocompatibility complex, class ii, dq beta 2, HLA-DQA1 - major histocompatibility complex, class ii, dq alpha 1, HLA-DQA2 - major …
GO:0005581	collagen trimer	0.000832	0.0404	0.0404	2.5	[COL8A1 - collagen, type viii, alpha 1, COL6A3 - collagen, type vi, alpha 3, COL6A5 - collagen, type vi, alpha 5, COLEC12 - collectin sub-family member 12, COL4A4 - collagen, type iv, alpha 4, COL4A2 - collagen, type iv, alpha 2, EMILIN2 - elastin microfibril interfacer 2, COL1A1 - collagen, type i, alpha 1, COL19A1 - collagen, type xix, alpha 1, COL25A1 - collagen, type xxv, alpha 1, COL14A1 - c…
GO:0043235	receptor complex	0.000996	0.0468	0.0468	1.74	[CACNG2 - calcium channel, voltage-dependent, gamma subunit 2, ITGAE - integrin, alpha e (antigen cd103, human mucosal lymphocyte antigen 1; alpha polypeptide), PLA2R1 - phospholipase a2 receptor 1, 180kda, SYK - spleen tyrosine kinase, ITGA8 - integrin, alpha 8, LRP2 - low density lipoprotein receptor-related protein 2, ITGA2 - integrin, alpha 2 (cd49b, alpha 2 subunit of vla-2 receptor), LRP5 -…

## Sheet: SARD vs N_ITA
GO Term (COMPONENTS)	Description	P-value	FDR q-value	FDR q-value	Enrichment	Genes
GO:0097458	neuron part	2.3e-07	0.000356	0.000356	1.74	[MAGI2 - membrane associated guanylate kinase, ww and pdz domain containing 2, OPRM1 - opioid receptor, mu 1, ABI1 - abl-interactor 1, PCDH15 - protocadherin-related 15, ITGA8 - integrin, alpha 8, GRIP1 - glutamate receptor interacting protein 1, PTPRO - protein tyrosine phosphatase, receptor type, o, SPTBN5 - spectrin, beta, non-erythrocytic 5, ATAT1 - alpha tubulin acetyltransferase 1, DSCAM - …
GO:0042613	MHC class II protein complex	2.91e-06	0.00226	0.00226	9.4	[HLA-DRA - major histocompatibility complex, class ii, dr alpha, HLA-DQA1 - major histocompatibility complex, class ii, dq alpha 1, HLA-DQA2 - major histocompatibility complex, class ii, dq alpha 2, HLA-DPA1 - major histocompatibility complex, class ii, dp alpha 1, HLA-DOB - major histocompatibility complex, class ii, do beta, HLA-DPB1 - major histocompatibility complex, class ii, dp beta 1, HLA-…
GO:0042611	MHC protein complex	3.1e-06	0.0016	0.0016	6.77	[AZGP1 - alpha-2-glycoprotein 1, zinc-binding, HLA-DRA - major histocompatibility complex, class ii, dr alpha, HLA-DQA1 - major histocompatibility complex, class ii, dq alpha 1, HLA-F - major histocompatibility complex, class i, f, HLA-DQA2 - major histocompatibility complex, class ii, dq alpha 2, HLA-DPA1 - major histocompatibility complex, class ii, dp alpha 1, HLA-DOB - major histocompatibilit…
GO:0042995	cell projection	3.81e-06	0.00148	0.00148	1.57	[MAGI2 - membrane associated guanylate kinase, ww and pdz domain containing 2, OPRM1 - opioid receptor, mu 1, SPTBN5 - spectrin, beta, non-erythrocytic 5, ATAT1 - alpha tubulin acetyltransferase 1, LRRC16A - leucine rich repeat containing 16a, NRP1 - neuropilin 1, NTM - neurotrimin, MKLN1 - muskelin 1, intracellular mediator containing kelch motifs, ITGB1BP1 - integrin beta 1 binding protein 1, F…
GO:0044463	cell projection part	4.43e-06	0.00137	0.00137	1.73	[OPRM1 - opioid receptor, mu 1, ABI1 - abl-interactor 1, ITGA8 - integrin, alpha 8, PTPRO - protein tyrosine phosphatase, receptor type, o, SPTBN5 - spectrin, beta, non-erythrocytic 5, DSCAM - down syndrome cell adhesion molecule, CAMK2D - calcium/calmodulin-dependent protein kinase ii delta, USH2A - usher syndrome 2a (autosomal recessive, mild), NRP1 - neuropilin 1, PTPN23 - protein tyrosine pho…
GO:0044456	synapse part	6.31e-06	0.00163	0.00163	2.01	[ICA1 - islet cell autoantigen 1, 69kda, MAGI2 - membrane associated guanylate kinase, ww and pdz domain containing 2, ABI1 - abl-interactor 1, DNM3 - dynamin 3, ITGA8 - integrin, alpha 8, GRIP1 - glutamate receptor interacting protein 1, KCTD8 - potassium channel tetramerization domain containing 8, SYNE1 - spectrin repeat containing, nuclear envelope 1, SYT1 - synaptotagmin i, PPFIA2 - protein …
GO:0043005	neuron projection	8.22e-06	0.00182	0.00182	1.8	[MAGI2 - membrane associated guanylate kinase, ww and pdz domain containing 2, OPRM1 - opioid receptor, mu 1, GRIP1 - glutamate receptor interacting protein 1, PTPRO - protein tyrosine phosphatase, receptor type, o, ATAT1 - alpha tubulin acetyltransferase 1, DSCAM - down syndrome cell adhesion molecule, SYT1 - synaptotagmin i, NRP1 - neuropilin 1, NTM - neurotrimin, PEX5L - peroxisomal biogenesis…
GO:0043197	dendritic spine	7.49e-05	0.0145	0.0145	3.13	[CTTNBP2 - cortactin binding protein 2, ASIC2 - acid-sensing (proton-gated) ion channel 2, DNM3 - dynamin 3, PTPRO - protein tyrosine phosphatase, receptor type, o, PALMD - palmdelphin, ARHGAP44 - rho gtpase activating protein 44, KCND2 - potassium voltage-gated channel, shal-related subfamily, member 2, TENM2 - teneurin transmembrane protein 2, FARP1 - ferm, rhogef (arhgef) and pleckstrin domain…
GO:0016020	membrane	7.84e-05	0.0135	0.0135	1.16	[MDGA1 - mam domain containing glycosylphosphatidylinositol anchor 1, GFRA1 - gdnf family receptor alpha 1, SVEP1 - sushi, von willebrand factor type a, egf and pentraxin domain containing 1, SPTBN5 - spectrin, beta, non-erythrocytic 5, ABCF1 - atp-binding cassette, sub-family f (gcn20), member 1, OR7A10 - olfactory receptor, family 7, subfamily a, member 10, NUP62 - nucleoporin 62kda, LCT - lact…
GO:0044309	neuron spine	9.7e-05	0.0151	0.0151	3.06	[CTTNBP2 - cortactin binding protein 2, ASIC2 - acid-sensing (proton-gated) ion channel 2, DNM3 - dynamin 3, PTPRO - protein tyrosine phosphatase, receptor type, o, PALMD - palmdelphin, ARHGAP44 - rho gtpase activating protein 44, KCND2 - potassium voltage-gated channel, shal-related subfamily, member 2, TENM2 - teneurin transmembrane protein 2, FARP1 - ferm, rhogef (arhgef) and pleckstrin domain…
GO:0000139	Golgi membrane	0.000121	0.0171	0.0171	1.71	[MAN2A2 - mannosidase, alpha, class 2a, member 2, WIPI1 - wd repeat domain, phosphoinositide interacting 1, HLA-F - major histocompatibility complex, class i, f, B4GALNT4 - beta-1,4-n-acetyl-galactosaminyl transferase 4, AP4E1 - adaptor-related protein complex 4, epsilon 1 subunit, GOLGA3 - golgin a3, NOTCH4 - notch 4, HLA-DRA - major histocompatibility complex, class ii, dr alpha, LEPROT - lepti…
GO:0038037	G-protein coupled receptor dimeric complex	0.00015	0.0194	0.0194	18.79	[GABBR2 - gamma-aminobutyric acid (gaba) b receptor, 2, GABBR1 - gamma-aminobutyric acid (gaba) b receptor, 1, GRM1 - glutamate receptor, metabotropic 1]
GO:0097648	G-protein coupled receptor complex	0.00015	0.0179	0.0179	18.79	[GABBR2 - gamma-aminobutyric acid (gaba) b receptor, 2, GABBR1 - gamma-aminobutyric acid (gaba) b receptor, 1, GRM1 - glutamate receptor, metabotropic 1]
GO:0044425	membrane part	0.000162	0.018	0.018	1.16	[MDGA1 - mam domain containing glycosylphosphatidylinositol anchor 1, GFRA1 - gdnf family receptor alpha 1, SPTBN5 - spectrin, beta, non-erythrocytic 5, NDUFA4 - nadh dehydrogenase (ubiquinone) 1 alpha subcomplex, 4, 9kda, ATAT1 - alpha tubulin acetyltransferase 1, OR7A10 - olfactory receptor, family 7, subfamily a, member 10, NRP1 - neuropilin 1, NUP62 - nucleoporin 62kda, LCT - lactase, FARP1 -…
GO:0030054	cell junction	0.000173	0.0179	0.0179	1.48	[HSPA1A - heat shock 70kda protein 1a, HSPA1B - heat shock 70kda protein 1b, MAGI2 - membrane associated guanylate kinase, ww and pdz domain containing 2, OPRM1 - opioid receptor, mu 1, ABI1 - abl-interactor 1, ITGA8 - integrin, alpha 8, GRIP1 - glutamate receptor interacting protein 1, SLC9A1 - solute carrier family 9, subfamily a (nhe1, cation proton antiporter 1), member 1, ARHGAP26 - rho gtpa…
GO:0043235	receptor complex	0.000199	0.0194	0.0194	2	[ITGA8 - integrin, alpha 8, KCTD8 - potassium channel tetramerization domain containing 8, LRP2 - low density lipoprotein receptor-related protein 2, VWC2 - von willebrand factor c domain containing 2, NRP1 - neuropilin 1, ITGB6 - integrin, beta 6, GPR98 - g protein-coupled receptor 98, PEX5L - peroxisomal biogenesis factor 5-like, SHANK2 - sh3 and multiple ankyrin repeat domains 2, GRID2 - gluta…
GO:0005886	plasma membrane	0.000233	0.0212	0.0212	1.23	[MDGA1 - mam domain containing glycosylphosphatidylinositol anchor 1, GFRA1 - gdnf family receptor alpha 1, OR7A10 - olfactory receptor, family 7, subfamily a, member 10, NRP1 - neuropilin 1, ARRDC1 - arrestin domain containing 1, LCT - lactase, SLC51A - solute carrier family 51, alpha subunit, ABR - active bcr-related, SHANK2 - sh3 and multiple ankyrin repeat domains 2, OR5V1 - olfactory recepto…
GO:0044459	plasma membrane part	0.000244	0.021	0.021	1.3	[MDGA1 - mam domain containing glycosylphosphatidylinositol anchor 1, OPRM1 - opioid receptor, mu 1, ITGA8 - integrin, alpha 8, NOXO1 - nadph oxidase organizer 1, SPTBN5 - spectrin, beta, non-erythrocytic 5, LCT - lactase, FARP1 - ferm, rhogef (arhgef) and pleckstrin domain protein 1 (chondrocyte-derived), SHANK2 - sh3 and multiple ankyrin repeat domains 2, SLCO1B1 - solute carrier organic anion …
GO:0044431	Golgi apparatus part	0.000355	0.029	0.029	1.54	[MAN2A2 - mannosidase, alpha, class 2a, member 2, F10 - coagulation factor x, WIPI1 - wd repeat domain, phosphoinositide interacting 1, HLA-F - major histocompatibility complex, class i, f, AP4E1 - adaptor-related protein complex 4, epsilon 1 subunit, B4GALNT4 - beta-1,4-n-acetyl-galactosaminyl transferase 4, DENND5A - denn/madd domain containing 5a, GOLGA3 - golgin a3, NOTCH4 - notch 4, LEPROT -…
GO:0014069	postsynaptic density	0.000406	0.0315	0.0315	2.52	[GRIN2A - glutamate receptor, ionotropic, n-methyl d-aspartate 2a, MAGI2 - membrane associated guanylate kinase, ww and pdz domain containing 2, DNM3 - dynamin 3, ABI1 - abl-interactor 1, ITGA8 - integrin, alpha 8, GRM1 - glutamate receptor, metabotropic 1, SOS1 - son of sevenless homolog 1 (drosophila), DLGAP1 - discs, large (drosophila) homolog-associated protein 1, DAB1 - dab, reelin signal tr…
GO:0030425	dendrite	0.000555	0.041	0.041	1.98	[CNTNAP2 - contactin associated protein-like 2, KCNIP4 - kv channel interacting protein 4, MAGI2 - membrane associated guanylate kinase, ww and pdz domain containing 2, CRMP1 - collapsin response mediator protein 1, SEMA3A - sema domain, immunoglobulin domain (ig), short basic domain, secreted, (semaphorin) 3a, GRIP1 - glutamate receptor interacting protein 1, TACR1 - tachykinin receptor 1, PEX5L…

## Sheet: SARD vs S_ITA
GO Term (COMPONENTS)	Description	P-value	FDR q-value	FDR q-value	Enrichment	Genes
GO:0044425	membrane part	6.32e-09	9.8e-06	1e-05	1.24	[SPTBN5 - spectrin, beta, non-erythrocytic 5, ATAT1 - alpha tubulin acetyltransferase 1, GPR123 - g protein-coupled receptor 123, ABCA4 - atp-binding cassette, sub-family a (abc1), member 4, NUP62 - nucleoporin 62kda, CYP39A1 - cytochrome p450, family 39, subfamily a, polypeptide 1, COX15 - cytochrome c oxidase assembly homolog 15 (yeast), PML - promyelocytic leukemia, GCNT4 - glucosaminyl (n-ace…
GO:0016020	membrane	1.98e-07	0.000154	0.000154	1.2	[ANKRA2 - ankyrin repeat, family a (rfxank-like), 2, SPTBN5 - spectrin, beta, non-erythrocytic 5, ABCF1 - atp-binding cassette, sub-family f (gcn20), member 1, CP - ceruloplasmin (ferroxidase), GPR123 - g protein-coupled receptor 123, ABCA4 - atp-binding cassette, sub-family a (abc1), member 4, NUP62 - nucleoporin 62kda, PML - promyelocytic leukemia, ABR - active bcr-related, COX15 - cytochrome c…
GO:0044459	plasma membrane part	7.74e-06	0.004	0.004	1.35	[TNFRSF9 - tumor necrosis factor receptor superfamily, member 9, OPRM1 - opioid receptor, mu 1, EPS8L2 - eps8-like 2, PLA2R1 - phospholipase a2 receptor 1, 180kda, ITGA8 - integrin, alpha 8, IL12RB2 - interleukin 12 receptor, beta 2, SPTBN5 - spectrin, beta, non-erythrocytic 5, APC2 - adenomatosis polyposis coli 2, ANKS1B - ankyrin repeat and sterile alpha motif domain containing 1b, IQGAP1 - iq …
GO:0005886	plasma membrane	1.09e-05	0.00423	0.00423	1.26	[NIPA2 - non imprinted in prader-willi/angelman syndrome 2, PLA2R1 - phospholipase a2 receptor 1, 180kda, ANKRD11 - ankyrin repeat domain 11, PLXNC1 - plexin c1, GPR123 - g protein-coupled receptor 123, IQGAP1 - iq motif containing gtpase activating protein 1, ABR - active bcr-related, SLC51A - solute carrier family 51, alpha subunit, OR5V1 - olfactory receptor, family 5, subfamily v, member 1, N…
GO:1902495	transmembrane transporter complex	1.12e-05	0.00346	0.00346	2.11	[UQCRC2 - ubiquinol-cytochrome c reductase core protein ii, KCNIP4 - kv channel interacting protein 4, CNTNAP2 - contactin associated protein-like 2, ATP1B3 - atpase, na+/k+ transporting, beta 3 polypeptide, NOS1AP - nitric oxide synthase 1 (neuronal) adaptor protein, ATP1A4 - atpase, na+/k+ transporting, alpha 4 polypeptide, DPP6 - dipeptidyl-peptidase 6, VWC2 - von willebrand factor c domain co…
GO:0042995	cell projection	1.21e-05	0.00313	0.00313	1.51	[MAGI2 - membrane associated guanylate kinase, ww and pdz domain containing 2, OPRM1 - opioid receptor, mu 1, CTNNA3 - catenin (cadherin-associated protein), alpha 3, SPTBN5 - spectrin, beta, non-erythrocytic 5, GSN - gelsolin, ATAT1 - alpha tubulin acetyltransferase 1, PPP1R9A - protein phosphatase 1, regulatory subunit 9a, ANKS1B - ankyrin repeat and sterile alpha motif domain containing 1b, NT…
GO:1990351	transporter complex	1.51e-05	0.00334	0.00334	2.08	[UQCRC2 - ubiquinol-cytochrome c reductase core protein ii, KCNIP4 - kv channel interacting protein 4, CNTNAP2 - contactin associated protein-like 2, NOS1AP - nitric oxide synthase 1 (neuronal) adaptor protein, ATP1B3 - atpase, na+/k+ transporting, beta 3 polypeptide, ATP1A4 - atpase, na+/k+ transporting, alpha 4 polypeptide, DPP6 - dipeptidyl-peptidase 6, VWC2 - von willebrand factor c domain co…
GO:0030054	cell junction	1.56e-05	0.00303	0.00303	1.53	[HSPA1A - heat shock 70kda protein 1a, MAGI2 - membrane associated guanylate kinase, ww and pdz domain containing 2, OPRM1 - opioid receptor, mu 1, CTNNA3 - catenin (cadherin-associated protein), alpha 3, ITGA8 - integrin, alpha 8, GSN - gelsolin, ATAT1 - alpha tubulin acetyltransferase 1, PPP1R9A - protein phosphatase 1, regulatory subunit 9a, ANKS1B - ankyrin repeat and sterile alpha motif doma…
GO:0098588	bounding membrane of organelle	3.16e-05	0.00544	0.00544	1.35	[BOK - bcl2-related ovarian killer, CDKAL1 - cdk5 regulatory subunit associated protein 1-like 1, GLTPD1 - glycolipid transfer protein domain containing 1, ERAP1 - endoplasmic reticulum aminopeptidase 1, TMEM38B - transmembrane protein 38b, SPTBN5 - spectrin, beta, non-erythrocytic 5, APC2 - adenomatosis polyposis coli 2, CYP2U1 - cytochrome p450, family 2, subfamily u, polypeptide 1, RAB8B - rab…
GO:0034702	ion channel complex	3.68e-05	0.0057	0.0057	2.09	[KCNIP4 - kv channel interacting protein 4, CNTNAP2 - contactin associated protein-like 2, NOS1AP - nitric oxide synthase 1 (neuronal) adaptor protein, DPP6 - dipeptidyl-peptidase 6, VWC2 - von willebrand factor c domain containing 2, SHISA6 - shisa family member 6, KCNQ2 - potassium voltage-gated channel, kqt-like subfamily, member 2, CLIC1 - chloride intracellular channel 1, GRID1 - glutamate r…
GO:0044463	cell projection part	5.61e-05	0.00792	0.00792	1.59	[OPRM1 - opioid receptor, mu 1, ABI1 - abl-interactor 1, EPS8L2 - eps8-like 2, ITGA8 - integrin, alpha 8, LAMP5 - lysosomal-associated membrane protein family, member 5, APC2 - adenomatosis polyposis coli 2, SPTBN5 - spectrin, beta, non-erythrocytic 5, PPP1R9A - protein phosphatase 1, regulatory subunit 9a, USH2A - usher syndrome 2a (autosomal recessive, mild), ANKS1B - ankyrin repeat and sterile…
GO:0097458	neuron part	6.22e-05	0.00804	0.00804	1.52	[MAGI2 - membrane associated guanylate kinase, ww and pdz domain containing 2, OPRM1 - opioid receptor, mu 1, ABI1 - abl-interactor 1, PCDH15 - protocadherin-related 15, ITGA8 - integrin, alpha 8, LAMP5 - lysosomal-associated membrane protein family, member 5, GRIP1 - glutamate receptor interacting protein 1, SPTBN5 - spectrin, beta, non-erythrocytic 5, ATAT1 - alpha tubulin acetyltransferase 1, …
GO:0031224	intrinsic component of membrane	7.54e-05	0.009	0.009	1.19	[NIPA2 - non imprinted in prader-willi/angelman syndrome 2, BOK - bcl2-related ovarian killer, CDKAL1 - cdk5 regulatory subunit associated protein 1-like 1, IL18RAP - interleukin 18 receptor accessory protein, PLA2R1 - phospholipase a2 receptor 1, 180kda, PLXNC1 - plexin c1, GPR123 - g protein-coupled receptor 123, FA2H - fatty acid 2-hydroxylase, TEX10 - testis expressed 10, ABCA4 - atp-binding …
GO:0034703	cation channel complex	0.0001	0.0111	0.0111	2.37	[RYR2 - ryanodine receptor 2 (cardiac), KCNIP4 - kv channel interacting protein 4, CNTNAP2 - contactin associated protein-like 2, AKAP6 - a kinase (prka) anchor protein 6, KCNK1 - potassium channel, subfamily k, member 1, KCNJ4 - potassium inwardly-rectifying channel, subfamily j, member 4, SCN3B - sodium channel, voltage-gated, type iii, beta subunit, CACNA2D3 - calcium channel, voltage-dependen…
GO:0005614	interstitial matrix	0.000138	0.0143	0.0143	6.72	[VWC2 - von willebrand factor c domain containing 2, C6orf15 - chromosome 6 open reading frame 15, CCDC80 - coiled-coil domain containing 80, ABI3BP - abi family, member 3 (nesh) binding protein, COL14A1 - collagen, type xiv, alpha 1, NAV2 - neuron navigator 2]
GO:0016021	integral component of membrane	0.000154	0.015	0.015	1.18	[NIPA2 - non imprinted in prader-willi/angelman syndrome 2, BOK - bcl2-related ovarian killer, CDKAL1 - cdk5 regulatory subunit associated protein 1-like 1, IL18RAP - interleukin 18 receptor accessory protein, PLA2R1 - phospholipase a2 receptor 1, 180kda, PLXNC1 - plexin c1, GPR123 - g protein-coupled receptor 123, FA2H - fatty acid 2-hydroxylase, TEX10 - testis expressed 10, ABCA4 - atp-binding …
GO:0031090	organelle membrane	0.000157	0.0143	0.0143	1.27	[BOK - bcl2-related ovarian killer, CDKAL1 - cdk5 regulatory subunit associated protein 1-like 1, APC2 - adenomatosis polyposis coli 2, SPTBN5 - spectrin, beta, non-erythrocytic 5, CP - ceruloplasmin (ferroxidase), TEX10 - testis expressed 10, FA2H - fatty acid 2-hydroxylase, NUP62 - nucleoporin 62kda, ABCA4 - atp-binding cassette, sub-family a (abc1), member 4, COX15 - cytochrome c oxidase assem…
GO:0098590	plasma membrane region	0.000195	0.0168	0.0168	1.69	[AP2A1 - adaptor-related protein complex 2, alpha 1 subunit, ATP6V0D2 - atpase, h+ transporting, lysosomal 38kda, v0 subunit d2, SPTBN5 - spectrin, beta, non-erythrocytic 5, SLC8A1 - solute carrier family 8 (sodium/calcium exchanger), member 1, ATP1B3 - atpase, na+/k+ transporting, beta 3 polypeptide, NOS1AP - nitric oxide synthase 1 (neuronal) adaptor protein, USH2A - usher syndrome 2a (autosoma…
GO:0009986	cell surface	0.000246	0.0201	0.0201	1.69	[CCR5 - chemokine (c-c motif) receptor 5 (gene/pseudogene), CD46 - cd46 molecule, complement regulatory protein, CNTNAP2 - contactin associated protein-like 2, GPR116 - g protein-coupled receptor 116, PLA2R1 - phospholipase a2 receptor 1, 180kda, HLA-F - major histocompatibility complex, class i, f, ITGA8 - integrin, alpha 8, ABCC2 - atp-binding cassette, sub-family c (cftr/mrp), member 2, GPRC6A…
GO:0043197	dendritic spine	0.000257	0.02	0.02	2.8	[CTTNBP2 - cortactin binding protein 2, ARHGAP44 - rho gtpase activating protein 44, PPP1R9A - protein phosphatase 1, regulatory subunit 9a, EPHA4 - eph receptor a4, ANKS1B - ankyrin repeat and sterile alpha motif domain containing 1b, KCND2 - potassium voltage-gated channel, shal-related subfamily, member 2, TENM2 - teneurin transmembrane protein 2, LPAR1 - lysophosphatidic acid receptor 1, FARP…
GO:0044309	neuron spine	0.00033	0.0244	0.0244	2.74	[CTTNBP2 - cortactin binding protein 2, ARHGAP44 - rho gtpase activating protein 44, PPP1R9A - protein phosphatase 1, regulatory subunit 9a, EPHA4 - eph receptor a4, ANKS1B - ankyrin repeat and sterile alpha motif domain containing 1b, KCND2 - potassium voltage-gated channel, shal-related subfamily, member 2, TENM2 - teneurin transmembrane protein 2, LPAR1 - lysophosphatidic acid receptor 1, FARP…
GO:0043005	neuron projection	0.000344	0.0243	0.0243	1.58	[MAGI2 - membrane associated guanylate kinase, ww and pdz domain containing 2, OPRM1 - opioid receptor, mu 1, LAMP5 - lysosomal-associated membrane protein family, member 5, GRIP1 - glutamate receptor interacting protein 1, ATAT1 - alpha tubulin acetyltransferase 1, SYT1 - synaptotagmin i, PPP1R9A - protein phosphatase 1, regulatory subunit 9a, ANKS1B - ankyrin repeat and sterile alpha motif doma…
GO:0044444	cytoplasmic part	0.000356	0.024	0.024	1.12	[ANKRA2 - ankyrin repeat, family a (rfxank-like), 2, AKT1S1 - akt1 substrate 1 (proline-rich), SPTBN5 - spectrin, beta, non-erythrocytic 5, ATAT1 - alpha tubulin acetyltransferase 1, PPP1R9A - protein phosphatase 1, regulatory subunit 9a, ABCF1 - atp-binding cassette, sub-family f (gcn20), member 1, CP - ceruloplasmin (ferroxidase), PML - promyelocytic leukemia, COX15 - cytochrome c oxidase assem…
GO:0098589	membrane region	0.000395	0.0256	0.0256	1.37	[BOK - bcl2-related ovarian killer, CDKAL1 - cdk5 regulatory subunit associated protein 1-like 1, GLTPD1 - glycolipid transfer protein domain containing 1, ERAP1 - endoplasmic reticulum aminopeptidase 1, OPRM1 - opioid receptor, mu 1, TMEM38B - transmembrane protein 38b, SPTBN5 - spectrin, beta, non-erythrocytic 5, CYP2U1 - cytochrome p450, family 2, subfamily u, polypeptide 1, APOB - apolipoprot…
GO:0042611	MHC protein complex	0.000483	0.03	0.03	4.7	[HLA-C - major histocompatibility complex, class i, c, HLA-DRA - major histocompatibility complex, class ii, dr alpha, HLA-DQA1 - major histocompatibility complex, class ii, dq alpha 1, HLA-F - major histocompatibility complex, class i, f, HLA-DQA2 - major histocompatibility complex, class ii, dq alpha 2, HLA-DPA1 - major histocompatibility complex, class ii, dp alpha 1, HLA-DPB1 - major histocom…
GO:0044437	vacuolar part	0.000627	0.0374	0.0374	1.76	[GPC5 - glypican 5, FLOT1 - flotillin 1, ATP6V0D2 - atpase, h+ transporting, lysosomal 38kda, v0 subunit d2, LRP2 - low density lipoprotein receptor-related protein 2, ARSB - arylsulfatase b, PLA2G4F - phospholipase a2, group ivf, CP - ceruloplasmin (ferroxidase), HLA-DRA - major histocompatibility complex, class ii, dr alpha, SLC38A9 - solute carrier family 38, member 9, PLA2G4E - phospholipase …
GO:0071556	integral component of lumenal side of endoplasmic reticulum membrane	0.000628	0.0361	0.0361	4.52	[HLA-C - major histocompatibility complex, class i, c, HLA-DRA - major histocompatibility complex, class ii, dr alpha, HLA-DQA1 - major histocompatibility complex, class ii, dq alpha 1, HLA-F - major histocompatibility complex, class i, f, HLA-DQA2 - major histocompatibility complex, class ii, dq alpha 2, HLA-DPA1 - major histocompatibility complex, class ii, dp alpha 1, HLA-DPB1 - major histocom…
GO:0044456	synapse part	0.000694	0.0385	0.0385	1.68	[MAGI2 - membrane associated guanylate kinase, ww and pdz domain containing 2, SCRIB - scribbled planar cell polarity protein, ABI1 - abl-interactor 1, ITGA8 - integrin, alpha 8, GRIP1 - glutamate receptor interacting protein 1, TMEM240 - transmembrane protein 240, RAB8B - rab8b, member ras oncogene family, SYT1 - synaptotagmin i, ANKS1B - ankyrin repeat and sterile alpha motif domain containing …
GO:0031965	nuclear membrane	0.000858	0.0459	0.0459	1.9	[NRM - nurim (nuclear envelope membrane protein), SUN1 - sad1 and unc84 domain containing 1, GLTPD1 - glycolipid transfer protein domain containing 1, TMEM38B - transmembrane protein 38b, ERN1 - endoplasmic reticulum to nucleus signaling 1, NOS1AP - nitric oxide synthase 1 (neuronal) adaptor protein, NUPL2 - nucleoporin like 2, TMEM57 - transmembrane protein 57, TEX10 - testis expressed 10, NUP62…
GO:0008076	voltage-gated potassium channel complex	0.000939	0.0486	0.0486	2.7	[KCNIP4 - kv channel interacting protein 4, CNTNAP2 - contactin associated protein-like 2, KCNK1 - potassium channel, subfamily k, member 1, KCNJ4 - potassium inwardly-rectifying channel, subfamily j, member 4, NOS1AP - nitric oxide synthase 1 (neuronal) adaptor protein, CNTN2 - contactin 2 (axonal), KCNJ6 - potassium inwardly-rectifying channel, subfamily j, member 6, DPP6 - dipeptidyl-peptidase…
GO:0042613	MHC class II protein complex	0.000942	0.0472	0.0472	6	[HLA-DRA - major histocompatibility complex, class ii, dr alpha, HLA-DQA1 - major histocompatibility complex, class ii, dq alpha 1, HLA-DQA2 - major histocompatibility complex, class ii, dq alpha 2, HLA-DPA1 - major histocompatibility complex, class ii, dp alpha 1, HLA-DPB1 - major histocompatibility complex, class ii, dp beta 1]
