# Supplementary material for: Complex interplay between neutral and adaptive evolution shaped differential genomic background and disease susceptibility along the Italian peninsula
Source: Sci Rep. 2016 Sep 1;6:32513. doi: 10.1038/srep32513 (PMC5007512; doi:10.1038/srep32513)
Supplement: Supplementary Dataset [file srep32513-s4.xls]

## Sheet: Supplementary Table S5
Supplementary Table S5 Genomic intervals scoring in top 0.1% of windows with the highest fractions of Fst and |iHS|outlier SNPs. Bold iHS values indicate in which population group the candidate window reached the adopted significance threshold.
SNP	CHR	POSITION	Ancestral	Derived	Gene	SNP_type	iHS_N_ITA	iHS_C_ITA	iHS_S_ITA	iHS_SARD	F_derived_N_ITA	F_derived_C_ITA	F_derived_S_ITA	F_derived_SARD	F_derived_FIN	F_derived_GBR	F_derived_CEU	F_derived_TSI	F_derived_IBS
rs7539625	1	67672765	G	A	IL23R	Silent	-2.27766	-2.67436	-2.7279	-1.84218	0.3206	0.3238	0.4551	0.266	0.2677	0.2747	0.303	0.3318	0.3178
exm-rs11805303	1	67675516	G	A	IL23R	Silent	-2.27766	-2.65355	-2.7279	-1.84218	0.3206	0.3263	0.4551	0.266	0.2677	0.2747	0.298	0.3364	0.3178
rs10889676	1	67722567	C	A	IL23R	Silent	-1.98898	-2.46657	-2.71017	-1.11012	0.3321	0.3238	0.4263	0.2979	0.2778	0.2582	0.2879	0.3131	0.3458
exm-rs10889677	1	67725120	C	A	IL23R	Silent	-1.98898	-2.46657	-2.71017	-1.11012	0.3321	0.3238	0.4263	0.2979	0.2778	0.2582	0.2879	0.3131	0.3458
exm144924	1	207782931	G	A	CR1	Missense_I1615V	1.06393	1.39131	1.51675	3.12843	0.7595	0.7432	0.7147	0.2872	0.7222	0.7747	0.8232	0.7757	0.7757
exm-rs12034383	1	207803595	G	A	CR1	Silent	-0.111852	0.319696	0.340203	3.30813	0.6145	0.5447	0.5224	0.2447	0.5505	0.6374	0.5505	0.5841	0.6682
rs17408841	2	63397974	A	G	WDPCP	Silent	-2.68916	-2.58337	-2.01256	-1.9903	0.3115	0.209	0.2404	0.3804	0.1667	0.2637	0.1717	0.2243	0.2991
rs7585664	2	63548716	A	G	WDPCP	Silent	-2.64826	-2.32728	-1.80122	-1.9585	0.3206	0.2283	0.2724	0.3936	0.2677	0.3187	0.2121	0.243	0.3505
rs2028887	2	63716223	A	G	WDPCP	Silent	2.96181	2.54031	2.10638	2.416	0.6527	0.7469	0.7115	0.6383	0.7475	0.6758	0.7727	0.7009	0.6075
rs3821083	2	172412907	C	A	CYBRD1	Silent	2.94227	2.60209	3.08518	3.00685	0.7634	0.8221	0.8636	0.7553	0.8232	0.6593	0.7172	0.7897	0.785
rs2111720	2	172422877	G	A		Intergenic	2.78627	3.35267	3.10316	2.39513	0.8053	0.6998	0.7083	0.7447	0.7778	0.8242	0.8131	0.729	0.7383
rs13029742	2	220035118	C	A	CNPPD1	Downstream gene variant	2.67718	2.19274	2.52938	1.12369	0.2977	0.3238	0.2885	0.5	0.2071	0.3297	0.3434	0.271	0.3364
exm267360	2	220037666	G	A	CNPPD1	Missense_L292P	3.4782	3.50308	3.31202	2.14449	0.3626	0.3921	0.3526	0.5851	0.2778	0.4341	0.4192	0.3458	0.4439
exm267366	2	220037756	G	A	CNPPD1	Missense_I262T	3.4782	3.40485	3.23294	1.96493	0.3626	0.3871	0.3494	0.5745	0.2677	0.4121	0.4192	0.3458	0.4439
exm394656	4	38776107	A	C	TLR10	Missense_I369L	3.01926	3.46014	2.78518	2.14024	0.4542	0.454	0.571	0.5851	0.3687	0.3242	0.3485	0.4439	0.486
exm394678	4	38776491	A	C	TLR10	Missense_N241H	3.03153	3.46999	2.81885	2.14535	0.4542	0.4541	0.5705	0.5851	0.3687	0.3242	0.3485	0.4439	0.486
rs17006113	4	120714886	A	G	RP11-236P13.1	On lincRNA	-2.91887	-1.9792	-2.19186	-2.43887	0.2901	0.2432	0.3429	0.2553	0.2626	0.2308	0.303	0.285	0.2243
rs10004197	4	120736449	G	A	RP11-236P13.1	On lincRNA	-2.66258	-1.77469	-1.84166	-1.77468	0.3154	0.2674	0.3774	0.3298	0.303	0.2637	0.3333	0.3364	0.2804
rs17006982	4	120788956	G	A	RP11-236P13.1	On lincRNA	-3.1514	-2.13361	-2.2732	-2.32218	0.2672	0.2134	0.3237	0.3085	0.2172	0.1813	0.2424	0.2477	0.2056
exm531593	6	31610686	G	A	BAG6	Missense_S619P	2.77326	3.07774	3.09892	1.57767	0.4084	0.3672	0.3814	0.5532	0.596	0.5055	0.4798	0.4486	0.3925
exm-rs15574	6	31686497	G	A	LY6G6C	Silent	2.61912	2.46155	2.66923	1.7731	0.195	0.246	0.2308	0.5213	0.3939	0.2253	0.1768	0.2804	0.1822
exm-rs805294	6	31688217	A	G	LY6G6C	Silent	3.71263	3.60314	4.02103	2.86873	0.3321	0.3375	0.3173	0.5851	0.4747	0.3407	0.2879	0.3972	0.3037
exm2264186	6	152251080	A	C	ESR1	Silent	3.01023	3.67685	3.6513	2.87262	0.3702	0.2612	0.2468	0.3085	0.3182	0.2747	0.2576	0.3084	0.2664
rs4583998	6	152260668	G	A	ESR1	Silent	2.90685	3.53182	3.52205	3.00422	0.3702	0.2618	0.2468	0.2979	0.3182	0.2747	0.2576	0.3084	0.2664
rs4543441	7	17983297	A	G		Intergenic	2.66165	2.34499	2.36723	2.11082	0.5038	0.6079	0.5737	0.5532	0.3636	0.456	0.4798	0.6121	0.6028
rs11766489	7	18003670	G	A	RNMTL1P2	On promoter_flanking_region	2.89751	2.38447	2.29137	2.15003	0.4962	0.6017	0.5641	0.5426	0.2727	0.4286	0.4697	0.6121	0.5888
rs6947751	7	18025423	A	G		On CTCF_binding_site	2.81343	2.4946	2.32557	1.88288	0.4618	0.5709	0.5833	0.4787	0.3384	0.4451	0.4545	0.5794	0.5514
rs11771320	7	36804598	G	A		Intergenic	-2.73539	-2.82555	-2.70267	-2.41088	0.3969	0.3865	0.3871	0.587	0.3737	0.4066	0.3939	0.3411	0.4299
rs4723581	7	36870228	A	G		Intergenic	2.08044	1.84426	1.99961	2.68617	0.3321	0.4144	0.4583	0.4362	0.2222	0.3132	0.3384	0.4065	0.3598
rs2041801	7	36926841	G	A	ELMO1	Silent	-2.40969	-2.65271	-3.22332	-2.81734	0.5954	0.5037	0.4551	0.5851	0.596	0.5769	0.5859	0.528	0.5421
rs4720228	7	36951929	A	C	ELMO1	Silent	-2.4932	-2.41965	-2.8695	-2.22601	0.6145	0.5447	0.4744	0.6489	0.6263	0.5934	0.6313	0.5701	0.5981
rs6601327	8	9395532	G	A		Intergenic	-2.26557	-2.45689	-2.90705	-2.11165	0.5763	0.6328	0.7019	0.5638	0.5859	0.6813	0.6313	0.6963	0.6495
rs12679892	8	9445429	A	G	TNKS	Silent	2.24959	2.90924	2.90146	2.48584	0.3282	0.299	0.2179	0.4255	0.3333	0.2857	0.2778	0.271	0.2523
rs13279794	8	9684014	C	A		Intergenic	-3.27531	-3.22299	-3.4378	-2.53505	0.5458	0.6216	0.6827	0.5426	0.5051	0.6099	0.6313	0.6402	0.6449
rs7015101	8	9718278	A	C		Intergenic	2.64148	2.39886	3.14638	1.83318	0.2519	0.2032	0.1763	0.3404	0.1869	0.1923	0.1717	0.1963	0.1916
rs4841254	8	9791143	G	A		On TNKS enhancer	-3.15164	-2.83886	-3.51263	-1.29716	0.5916	0.6836	0.7179	0.6383	0.5909	0.7253	0.7121	0.715	0.6869
exm2271051	9	12367988	A	G		Intergenic between LOC100049717 & TYRP1	1.81451	2.0187	2.28087	2.8971	0.6183	0.5409	0.4936	0.2979	0.5556	0.6209	0.6717	0.5888	0.5093
rs1999380	9	12442019	C	A		Intergenic between LOC100049717 & TYRP1	1.32456	1.75868	2.08991	3.29965	0.4615	0.454	0.4071	0.266	0.3687	0.478	0.4343	0.4252	0.3925
rs4008031	9	12460256	G	A		Intergenic between LOC100049717 & TYRP1	2.62197	2.60259	3.04113	3.47262	0.6908	0.6266	0.5865	0.3936	0.6263	0.6813	0.7222	0.6402	0.6121
rs3739704	9	114356367	G	A	PTGR1	Silent	-2.11453	-2.32184	-2.70926	-1.96483	0.458	0.4119	0.5513	0.4362	0.3889	0.4066	0.3788	0.514	0.4533
exm772339	9	114359624	C	A	PTGR1	Missense_A27S	2.91925	3.24583	3.67093	2.83359	0.5344	0.5881	0.4455	0.5638	0.6111	0.5934	0.6212	0.486	0.5467
rs574700	11	59855483	A	G	MS4A2	Upstream gene variant	1.31269	0.333961	-0.0293249	3.75851	0.98855	0.97395	0.96154	0.8723	0.9899	0.9725	0.9394	0.9346	0.972
rs1441585	11	59855711	G	A	MS4A2	Upstream gene variant	1.31269	0.125465	-0.209491	3.75851	0.98855	0.97146	0.95833	0.8723	0.9899	0.978	0.9394	0.9346	0.972
exm-rs3116602	13	51111355	A	C	DLEU1	On lincRNA	-3.12854	-3.02249	-3.25571	-2.40578	0.187	0.2233	0.2147	0.3723	0.2475	0.2198	0.1869	0.1963	0.2056
exm-rs3118914	13	51116901	C	A	DLEU1	On lincRNA	-3.12854	-3.02249	-3.25571	-2.40578	0.187	0.2233	0.2147	0.3723	0.2475	0.2198	0.1869	0.1963	0.2103
rs3116615	13	51158752	A	G	DLEU1	On lincRNA	-3.33182	-3.39553	-3.71479	-2.55659	0.1908	0.2295	0.2179	0.383	0.2424	0.2143	0.1818	0.2009	0.2103

## Sheet: Supplementary Table S6
Supplementary Table S6 Replication on an independent Italian dataset of iHS analysis for the top candidate genomic regions identified in the present study.
		N_ITA						C_ITA						S_ITA						SARD
SNP	CHR	POSITION	F_derived	iHS		SNP	CHR	POSITION	F_derived	iHS		SNP	CHR	POSITION	F_derived	iHS		SNP	CHR	POSITION	F_derived	iHS
rs12406837	1	67688577	0.800926	-0.392993		rs11586237	1	67691766	0.919355	-0.226693		rs12406837	1	67688577	0.846154	-0.27595		rs77117253	1	38917048	0.928571	0.111196
rs41396545	1	67689608	0.342593	0.105232		rs10889675	1	67722216	0.919355	-0.190167		rs11465804	1	67702526	0.935897	-0.731231		rs12121907	1	170632808	0.928571	-0.0226753
rs61781387	1	67690755	0.25463	1.32743		rs2022373	1	170588594	0.258065	0.762385		rs6693831	1	67720867	0.794872	-0.634995		rs4656220	1	170649277	0.714286	0.826923
rs10489628	1	67704107	0.643519	-0.317501		rs501680	1	170625867	0.725806	-0.601157		rs9988642	1	67726104	0.923077	0.00535978		rs4656794	1	170649279	0.285714	-0.984603
rs12751814	1	67704863	0.407407	0.242773		rs591715	1	170642509	0.225806	0.45295		rs35315869	1	67730753	0.782051	-0.569421		rs17551172	1	170692104	0.607143	-0.453323
rs6682033	1	67708670	0.263889	1.21616		rs4656220	1	170649277	0.66129	0.0624595		rs10159178	1	67734398	0.846154	-1.31974		rs6679313	1	170715110	0.839286	0.107543
rs1343151	1	67719129	0.634259	-0.419721		rs4656794	1	170649279	0.33871	-0.387262		rs11209035	1	67747762	0.205128	0.212604		rs6702078	1	170719666	0.946429	1.6353
rs2000252	1	67727555	0.263889	1.11913		rs11576746	1	170649992	0.887097	0.213971		rs10749774	1	67764591	0.782051	0.0628094		rs6667186	1	170859317	0.732143	0.892019
rs4656220	1	170649277	0.601852	-0.255968		rs7520192	1	170650654	0.629032	0.859481		rs10919449	1	170638658	0.551282	-0.288229		rs7574038	2	5276851	0.910714	-1.16154
rs4656794	1	170649279	0.398148	-0.171123		rs520131	1	170654118	0.629032	1.19025		rs4656220	1	170649277	0.576923	-0.805018		rs10432608	2	121171926	0.696429	1.34513
rs7520192	1	170650654	0.652778	0.515017		rs17550940	1	170657335	0.258065	0.263478		rs4656794	1	170649279	0.423077	0.410279		rs13430599	2	127837041	0.875	0.323814
rs520131	1	170654118	0.648148	0.572021		rs513287	1	170664237	0.467742	-1.96692		rs7520192	1	170650654	0.589744	0.180555		rs55769487	2	127838115	0.875	0.323814
rs17550940	1	170657335	0.282407	0.442733		rs7540713	1	170674903	0.741935	-0.195253		rs520131	1	170654118	0.589744	0.191641		rs10194375	2	127839781	0.607143	-0.0855114
rs513287	1	170664237	0.49537	-1.29543		rs61817386	1	170681971	0.741935	-0.643101		rs531650	1	170657994	0.782051	-2.0059		rs13426725	2	127841337	0.875	-0.0858175
rs7540713	1	170674903	0.675926	-1.20884		rs61814070	1	170683707	0.467742	-2.07606		rs513287	1	170664237	0.564103	-1.32848		rs11691237	2	127842383	0.660714	-1.63159
rs61817386	1	170681971	0.74537	-1.03846		rs17551172	1	170692104	0.741935	-0.618155		rs61814070	1	170683707	0.615385	-1.67168		rs11694743	2	127842607	0.535714	-0.10556
rs61814070	1	170683707	0.523148	-1.86484		rs4656799	1	170709195	0.645161	0.789887		rs17551172	1	170692104	0.641026	-0.525611		rs17014938	2	127843719	0.696429	-1.05439
rs17551172	1	170692104	0.75	-1.06848		rs6679313	1	170715110	0.741935	0.242677		rs61814072	1	170696240	0.846154	-1.38712		rs35114168	2	127847930	0.357143	0.842178
rs4656799	1	170709195	0.643519	0.54029		rs2421494	1	170715531	0.209677	0.690104		rs41272507	1	170708668	0.923077	-1.39975		rs11694264	2	127852204	0.339286	1.15627
rs6679313	1	170715110	0.652778	0.185629		rs991230	1	170719187	0.790323	-0.916608		rs4656799	1	170709195	0.525641	0.605478		rs749008	2	127859441	0.696429	-1.09931
rs2421494	1	170715531	0.212963	1.25572		rs6702078	1	170719666	0.870968	-0.111568		rs6679313	1	170715110	0.717949	-0.727112		rs6431219	2	127862133	0.571429	-0.14335
rs991230	1	170719187	0.782407	-1.49625		rs55755534	1	170724413	0.790323	-0.922817		rs4644548	1	170725164	0.525641	-0.913333		rs36085158	2	127869982	0.910714	-0.672049
rs6702078	1	170719666	0.828704	-1.19302		rs4644548	1	170725164	0.467742	-1.66421		rs4656224	1	170727442	0.512821	-0.780369		rs13023080	2	127871108	0.875	-0.932143
rs55755534	1	170724413	0.787037	-1.5831		rs4656224	1	170727442	0.483871	-1.77568		rs12028481	1	170728265	0.782051	-1.41046		rs6431221	2	127884594	0.553571	0.255742
rs4644548	1	170725164	0.560185	-1.73233		rs12028481	1	170728265	0.870968	-0.462947		rs10489236	1	170833340	0.487179	0.363734		rs13025717	2	127886158	0.803571	0.317284
rs4656224	1	170727442	0.550926	-1.60801		rs10489236	1	170833340	0.645161	1.27041		rs6427270	1	170835391	0.487179	0.363734		rs7561528	2	127889637	0.642857	0.213827
rs12028481	1	170728265	0.833333	-0.829622		rs6427270	1	170835391	0.645161	1.27041		rs10489239	1	170856852	0.653846	-0.210794		rs60572885	2	127891116	0.75	-0.695205
rs10489239	1	170856852	0.74537	-0.456705		rs3765377	1	170837041	0.887097	-0.704144		rs10489241	1	170858095	0.717949	-1.03776		rs72838285	2	127891795	0.75	-0.695205
rs10489241	1	170858095	0.828704	-1.21248		rs16863701	1	170847097	0.241935	1.47679		rs6667186	1	170859317	0.576923	0.530607		rs744373	2	127894615	0.660714	-0.236705
rs6667186	1	170859317	0.574074	0.649381		rs10489239	1	170856852	0.854839	0.0516233		rs12038181	1	170860531	0.75641	-1.38349		rs1866236	2	127895655	0.267857	0.272597
rs12038181	1	170860531	0.828704	-1.04553		rs10489241	1	170858095	0.887097	-0.791717		rs7553130	1	170881334	0.948718	-0.36141		rs1469980	2	127896023	0.696429	-0.128339
rs6427274	1	170895121	0.615741	0.846161		rs6667186	1	170859317	0.709677	1.14032		rs6427274	1	170895121	0.602564	0.319692		rs10173207	2	220658445	0.303571	0.454656
rs11586467	1	170896579	0.25	0.151768		rs16863739	1	170859820	0.887097	-0.612194		rs11586467	1	170896579	0.230769	0.448779		rs6759653	2	220660551	0.25	1.32392
rs6679669	1	170898256	0.833333	-0.861289		rs12038181	1	170860531	0.887097	-0.696218		rs6679669	1	170898256	0.871795	0.382765		rs16860316	2	220665100	0.678571	-1.18279
rs79673927	1	170899068	0.819444	-0.760519		rs2223608	1	170889824	0.887097	-0.130627		rs3980709	1	170900221	0.25641	1.27252		rs11692946	2	220665668	0.285714	1.02586
rs3980709	1	170900221	0.217593	0.649358		rs6427274	1	170895121	0.741935	0.736086		rs4656815	1	170901445	0.628205	0.0233578		rs4672945	2	220666208	0.482143	-0.435498
rs2143383	1	170907494	0.842593	-1.18926		rs11586467	1	170896579	0.225806	-0.686981		rs6681553	1	170903771	0.705128	-0.0488145		rs13429827	2	220666777	0.339286	1.05888
rs6670876	1	170907900	0.203704	0.962758		rs6679669	1	170898256	0.854839	0.850756		rs2143383	1	170907494	0.794872	-1.87683		rs2891829	2	220677486	0.571429	0.867605
rs6695615	1	170908174	0.930556	-1.55301		rs79673927	1	170899068	0.758065	-0.649665		rs6670876	1	170907900	0.230769	0.980492		rs12615743	2	220677869	0.482143	1.47788
rs6662724	1	170908604	0.791667	-0.712749		rs4656815	1	170901445	0.709677	0.695064		rs6695615	1	170908174	0.897436	-1.93873		rs16860351	2	220690131	0.678571	0.515324
rs2072041	1	175092840	0.606481	0.204172		rs58358265	1	170901484	0.225806	0.565729		rs28635731	1	170912010	0.705128	-0.690966		rs13031985	2	220695472	0.357143	-0.148157
rs744010	1	175093371	0.606481	0.204172		rs6681553	1	170903771	0.66129	0.356523		rs114292930	1	170912815	0.948718	-0.182519		rs16860370	2	220696155	0.910714	0.598571
rs7577322	2	5283993	0.342593	-0.545624		rs2143383	1	170907494	0.887097	-1.0843		rs7521981	1	175091151	0.205128	0.435032		rs1364700	2	220697472	0.857143	0.825565
rs2085002	2	5285598	0.537037	0.719863		rs6662724	1	170908604	0.758065	-0.5999		rs2157588	1	175107826	0.217949	0.794256		rs10498070	2	220698125	0.857143	1.43631
rs6716299	2	40288568	0.75	0.234198		rs28635731	1	170912010	0.741935	-0.949745		rs62110542	2	5273429	0.24359	0.63422		rs768868	2	220698865	0.857143	1.43631
rs57918209	2	40322371	0.712963	0.927219		rs114292930	1	170912815	0.887097	-0.996883		rs7577322	2	5283993	0.25641	0.551567		rs13391440	2	235794942	0.946429	1.0245
rs7422736	2	40322900	0.75	0.475904		rs72637252	1	175113069	0.403226	-0.198293		rs2085002	2	5285598	0.602564	0.229154		rs4663517	2	235795095	0.428571	-0.0931514
rs917976	2	40324846	0.87037	0.649376		rs1453760	2	5275246	0.209677	0.563563		rs9679610	2	5287827	0.564103	-0.802031		rs6723767	2	235803720	0.875	0.104284
rs6726508	2	40326142	0.796296	1.22522		rs7577322	2	5283993	0.387097	-0.635963		rs4668488	2	5288644	0.653846	-0.5358		rs890663	2	235804988	0.875	0.104284
rs7608411	2	121164027	0.87963	0.0365789		rs2085002	2	5285598	0.532258	1.0065		rs10180064	2	5291616	0.384615	0.195534		rs2379181	2	235805064	0.714286	1.73259
rs13408457	2	121189187	0.805556	0.866948		rs4668488	2	5288644	0.612903	0.347341		rs6740049	2	5293622	0.910256	-1.02288		rs6833786	4	5643287	0.714286	0.530335
rs7581710	2	121195181	0.893519	0.780937		rs10180064	2	5291616	0.306452	0.76589		rs7593216	2	5294800	0.884615	-1.766		rs7356444	4	5644258	0.696429	0.314975
rs7578773	2	121197733	0.898148	-0.0327741		rs75912535	2	36135288	0.935484	0.0499191		rs1377639	2	5295557	0.910256	-0.772433		rs10024750	4	5647018	0.642857	1.15061
rs28608512	2	121202153	0.944444	0.136248		rs79890910	2	36144103	0.903226	0.682577		rs75912535	2	36135288	0.948718	0.127483		rs12646747	4	5648853	0.821429	-0.472001
rs13430599	2	127837041	0.861111	0.217022		rs1554610	2	36157513	0.725806	0.364478		rs12614889	2	40286924	0.948718	0.32276		rs73198191	4	5651017	0.839286	-0.725782
rs55769487	2	127838115	0.865741	0.251386		rs2949028	2	36161553	0.274194	-0.38984		rs2373789	2	40329283	0.24359	0.0266864		rs13126105	4	5651149	0.696429	0.518748
rs13426725	2	127841337	0.865741	-0.0535393		rs2968624	2	36162477	0.709677	0.485838		rs4952441	2	40330275	0.769231	-0.234876		rs4619828	4	5652219	0.910714	-0.171718
rs17014923	2	127841930	0.837963	-1.49847		rs62148492	2	36171888	0.935484	-0.534		rs72960863	2	121154536	0.75641	0.186187		rs10804964	4	5656508	0.267857	-0.684023
rs11694743	2	127842607	0.601852	0.0846936		rs6716299	2	40288568	0.887097	0.844063		rs10164550	2	121159205	0.269231	-0.756424		rs11727115	4	5658400	0.392857	-1.41742
rs17014938	2	127843719	0.685185	-0.242818		rs917977	2	40321189	0.645161	1.51061		rs10206874	2	121160145	0.564103	1.79829		rs6842115	4	5658554	0.892857	-1.29284
rs6709337	2	127844735	0.587963	-1.30514		rs13393184	2	121154330	0.758065	-0.614753		rs12623934	2	121161402	0.769231	0.0252187		rs4298088	4	5667561	0.714286	0.208026
rs11678252	2	127851697	0.574074	-0.363669		rs6735848	2	121155352	0.241935	0.422483		rs9308780	2	121171678	0.666667	1.3203		rs4524330	4	5667671	0.732143	1.48031
rs13019394	2	127855409	0.583333	-1.31397		rs12623934	2	121161402	0.790323	0.215484		rs10432608	2	121171926	0.717949	0.833775		rs13147615	4	5671643	0.732143	1.50839
rs749008	2	127859441	0.671296	-0.202627		rs7608411	2	121164027	0.83871	0.00954454		rs6731937	2	121184220	0.641026	0.490331		rs200214050	4	5672902	0.821429	0.349679
rs749006	2	127859766	0.828704	-1.47782		rs12469204	2	121186671	0.629032	0.220493		rs12469204	2	121186671	0.576923	0.488406		rs13146518	4	5677101	0.267857	-1.37718
rs755639	2	127860149	0.416667	1.15297		rs12477047	2	121186728	0.709677	0.0131581		rs72827502	2	121188084	0.884615	-0.739422		rs4689276	4	5682189	0.839286	-0.400652
rs6431219	2	127862133	0.587963	-0.405633		rs10199702	2	121187746	0.83871	1.10363		rs79527490	2	127811774	0.897436	-0.318727		rs6836026	4	5682740	0.267857	-1.2687
rs6743470	2	127868435	0.819444	-1.40755		rs13408457	2	121189187	0.806452	1.84163		rs17014923	2	127841930	0.807692	-1.20278		rs957727	4	5686924	0.732143	1.1063
rs36085158	2	127869982	0.842593	-1.58557		rs4468817	2	121194755	0.725806	1.93444		rs17014938	2	127843719	0.705128	-0.201591		rs957726	4	5686967	0.732143	1.1063
rs13023080	2	127871108	0.828704	-0.573314		rs7581710	2	121195181	0.887097	1.78019		rs6709337	2	127844735	0.525641	-1.25978		rs4689277	4	5689874	0.732143	0.935427
rs11675682	2	127875134	0.407407	0.808843		rs4241160	2	121197077	0.83871	2.16596		rs11678252	2	127851697	0.589744	-0.0265681		rs73200123	4	5689934	0.928571	-0.609202
rs6431221	2	127884594	0.541667	0.533773		rs4449135	2	121197083	0.935484	0.745496		rs13019394	2	127855409	0.512821	-1.23212		rs67064159	4	5690584	0.875	-0.788622
rs58682665	2	127885247	0.337963	0.948216		rs4280462	2	121202152	0.741935	1.97114		rs749008	2	127859441	0.705128	-0.251041		rs67254856	4	7364431	0.714286	0.0137919
rs13025717	2	127886158	0.731481	-0.370561		rs4504000	2	121214402	0.83871	2.57824		rs749006	2	127859766	0.820513	-1.51452		rs9884129	4	7367258	0.589286	0.208114
rs13031703	2	127886675	0.87963	-1.34204		rs6542598	2	121216828	0.870968	1.97325		rs755639	2	127860149	0.487179	0.881439		rs73210434	4	7367892	0.571429	0.590276
rs6740232	2	127886947	0.532407	-0.492296		rs940675	2	121221206	0.790323	0.848757		rs6743470	2	127868435	0.807692	-1.41299		rs7439390	4	7369025	0.642857	0.351716
rs4663101	2	127887482	0.537037	-0.527427		rs1880544	2	121222794	0.870968	0.776177		rs13023080	2	127871108	0.807692	-0.664195		rs36022449	4	7369230	0.821429	-0.498085
rs1866235	2	127895573	0.666667	-0.847565		rs13430599	2	127837041	0.854839	0.597271		rs11675682	2	127875134	0.487179	0.508726		rs4689711	4	7369363	0.642857	0.914033
rs1866236	2	127895655	0.268519	0.121681		rs55769487	2	127838115	0.854839	0.597271		rs6431221	2	127884594	0.551282	0.954066		rs6854110	4	7371403	0.892857	0.511888
rs6749528	2	220653949	0.935185	-0.627752		rs10194375	2	127839781	0.83871	0.988323		rs58682665	2	127885247	0.435897	1.24022		rs2878612	4	7372509	0.660714	-0.908227
rs4672945	2	220666208	0.421296	-1.03495		rs13426725	2	127841337	0.887097	-0.202581		rs13025717	2	127886158	0.74359	0.037897		rs13126941	4	7372806	0.464286	-0.618289
rs1549380	2	220667582	0.949074	-1.11613		rs17014923	2	127841930	0.725806	-1.14863		rs6740232	2	127886947	0.576923	-0.45013		rs2878610	4	7373836	0.642857	-0.674609
rs2891829	2	220677486	0.671296	1.39174		rs11694743	2	127842607	0.709677	0.362777		rs4663101	2	127887482	0.576923	-0.45013		rs3864206	4	7373948	0.678571	-1.16457
rs12615743	2	220677869	0.62037	1.96069		rs17014938	2	127843719	0.629032	-0.164867		rs1866235	2	127895573	0.589744	-1.14827		rs3864210	4	7376694	0.678571	-0.856628
rs16860351	2	220690131	0.787037	0.200306		rs749008	2	127859441	0.629032	-0.1691		rs1866236	2	127895655	0.217949	0.216809		rs199732680	4	7379084	0.678571	-0.856628
rs13031985	2	220695472	0.25463	-0.318684		rs749006	2	127859766	0.741935	-1.3055		rs1469979	2	127896232	0.74359	-0.108327		rs3864218	4	7380808	0.696429	-0.542004
rs67968120	2	220711126	0.898148	0.395208		rs6431219	2	127862133	0.693548	0.533222		rs4075810	2	137003145	0.628205	-0.502409		rs3864220	4	7381431	0.946429	0.623007
rs4663517	2	235795095	0.425926	-0.312194		rs6743470	2	127868435	0.725806	-1.21552		rs4954592	2	137013525	0.679487	-1.50017		rs62280087	4	7384219	0.660714	-0.0294632
rs722161	2	235795528	0.268519	-0.321688		rs36085158	2	127869982	0.887097	-1.0767		rs13420371	2	137037119	0.666667	-0.881484		rs4234802	4	7384439	0.714286	-0.0403762
rs890663	2	235804988	0.916667	1.08588		rs13023080	2	127871108	0.887097	-1.17504		rs4954599	2	137037386	0.487179	0.190068		rs79574711	4	7384596	0.946429	-0.29802
rs2379181	2	235805064	0.652778	1.01266		rs7594230	2	127873568	0.274194	1.12114		rs4954407	2	137038971	0.474359	0.31315		rs34620665	4	7390118	0.75	0.850456
rs751841	4	5642161	0.606481	0.379897		rs13025717	2	127886158	0.774194	-0.0771205		rs12623165	2	137039910	0.807692	-0.0168516		rs62277561	4	7390329	0.589286	-1.37691
rs13131655	4	5642274	0.768519	0.382342		rs13031703	2	127886675	0.887097	-0.773907		rs10175471	2	137042930	0.423077	-0.398406		rs4689719	4	7390415	0.857143	-0.764574
rs4577515	4	5642756	0.527778	-0.191307		rs6740232	2	127886947	0.467742	-0.852146		rs6436166	2	220648370	0.948718	1.40982		rs4689721	4	7390448	0.857143	-0.764574
rs6833786	4	5643287	0.657407	0.262626		rs4663101	2	127887482	0.467742	-0.852146		rs16860316	2	220665100	0.589744	-0.497624		rs13142618	4	7390715	0.857143	-0.764574
rs7356444	4	5644258	0.652778	0.305547		rs7561528	2	127889637	0.83871	1.31776		rs17575566	2	220665739	0.923077	0.452339		rs12641352	4	7391471	0.303571	1.3391
rs10024750	4	5647018	0.569444	0.449317		rs744373	2	127894615	0.83871	0.853336		rs4672945	2	220666208	0.5	-0.584968		rs12650714	4	7391525	0.678571	-1.62682
rs13126105	4	5651149	0.648148	0.217914		rs1866236	2	127895655	0.387097	-0.289123		rs13429827	2	220666777	0.423077	0.93628		rs3852121	4	7392523	0.571429	-1.03866
rs200707477	4	5651605	0.537037	-1.72479		rs1469980	2	127896023	0.725806	-0.242675		rs2891829	2	220677486	0.551282	0.470522		rs73210458	4	7393980	0.464286	1.3871
rs10804964	4	5656508	0.347222	-0.450096		rs1469979	2	127896232	0.758065	-0.462564		rs12615743	2	220677869	0.487179	0.92931		rs11737471	4	7394238	0.785714	-0.428026
rs12108577	4	5656562	0.949074	-1.46041		rs4347891	2	137035678	0.870968	0.00928033		rs16860351	2	220690131	0.653846	-0.0814013		rs62277563	4	7394779	0.732143	0.157486
rs11727115	4	5658400	0.472222	-1.02419		rs10206655	2	137039230	0.887097	0.186114		rs10175587	2	220691829	0.282051	0.383491		rs4689723	4	7394858	0.428571	2.0327
rs4688945	4	5660264	0.763889	-0.875993		rs12623165	2	137039910	0.83871	0.858957		rs13031985	2	220695472	0.333333	-0.362963		rs7679978	4	7395339	0.428571	2.14372
rs80153276	4	5661416	0.949074	-1.82638		rs17575566	2	220665739	0.919355	-0.432774		rs16860370	2	220696155	0.897436	0.352292		rs7356467	4	7395823	0.696429	0.508618
rs73065626	4	5661777	0.949074	-1.82638		rs4672945	2	220666208	0.435484	-1.17535		rs1364700	2	220697472	0.717949	0.831962		rs73084216	4	7396032	0.928571	-0.701305
rs4298088	4	5667561	0.625	0.593398		rs2891829	2	220677486	0.564516	1.18651		rs10498070	2	220698125	0.717949	1.52008		rs73084218	4	7396254	0.928571	-0.701305
rs13148379	4	5677207	0.759259	-0.705656		rs16860351	2	220690131	0.645161	0.663753		rs768868	2	220698865	0.769231	1.03099		rs7698559	4	7397628	0.714286	0.644722
rs6446386	4	5678689	0.555556	0.663725		rs10498070	2	220698125	0.806452	1.92671		rs10932829	2	220702824	0.512821	1.30811		rs9991834	4	7398194	0.517857	1.48993
rs6446387	4	5678710	0.550926	0.805577		rs768868	2	220698865	0.806452	1.92671		rs13000695	2	220703292	0.897436	-0.465901		rs9994834	4	7399054	0.214286	0.482332
rs67254856	4	7364431	0.62037	0.153272		rs13000695	2	220703292	0.854839	1.34696		rs11677783	2	220706985	0.576923	0.581754		rs9997426	4	7399225	0.767857	-0.173756
rs62635986	4	7364650	0.5	0.670962		rs11677783	2	220706985	0.83871	1.91005		rs4663517	2	235795095	0.423077	-0.619557		rs4689726	4	7401208	0.553571	-2.1568
rs116213366	4	7365107	0.944444	-0.1062		rs13398816	2	220709039	0.870968	0.980129		rs722161	2	235795528	0.205128	0.173289		rs6830500	4	7401468	0.321429	-0.807168
rs9884129	4	7367258	0.606481	0.114702		rs4663517	2	235795095	0.403226	-0.972096		rs6723767	2	235803720	0.858974	0.273113		rs7666476	4	7401894	0.875	0.413825
rs73210434	4	7367892	0.546296	0.311709		rs2379181	2	235805064	0.693548	0.966236		rs890663	2	235804988	0.833333	0.866272		rs4689728	4	7404127	0.232143	0.302371
rs7439390	4	7369025	0.606481	0.347187		rs751841	4	5642161	0.645161	0.00644791		rs2379181	2	235805064	0.551282	0.631135		rs4689729	4	7404570	0.446429	-1.12815
rs36022449	4	7369230	0.787037	-0.794248		rs13131655	4	5642274	0.693548	-0.0183763		rs9789458	2	235806038	0.846154	0.580365		rs10002776	4	7406171	0.767857	-0.358988
rs4689711	4	7369363	0.666667	0.500784		rs4577515	4	5642756	0.596774	0.13866		rs13131655	4	5642274	0.705128	0.236182		rs7700137	4	7407428	0.5	-1.47399
rs6854110	4	7371403	0.759259	0.466926		rs6833786	4	5643287	0.709677	-0.165788		rs4577515	4	5642756	0.512821	-0.539697		rs4689733	4	7409352	0.464286	-1.31273
rs2878612	4	7372509	0.634259	-0.850162		rs7356444	4	5644258	0.693548	0.01624		rs6833786	4	5643287	0.679487	-0.226418		rs4689114	4	7409363	0.589286	0.708137
rs13126941	4	7372806	0.560185	-1.02669		rs10024750	4	5647018	0.612903	0.447298		rs7356444	4	5644258	0.679487	-0.226418		rs10804996	4	7411811	0.660714	0.957021
rs2878610	4	7373836	0.611111	-0.375022		rs12646747	4	5648853	0.741935	-0.759695		rs10024750	4	5647018	0.551282	0.193191		rs4689736	4	7413267	0.232143	-0.0562825
rs3864206	4	7373948	0.699074	-1.45639		rs73198191	4	5651017	0.790323	-1.46676		rs12646747	4	5648853	0.74359	-1.17096		rs4689737	4	7413367	0.803571	-0.693736
rs3864210	4	7376694	0.699074	-1.01503		rs13126105	4	5651149	0.693548	0.0220478		rs13126105	4	5651149	0.679487	-0.504772		rs6446597	4	7414226	0.214286	0.0888725
rs199732680	4	7379084	0.699074	-1.01503		rs200707477	4	5651605	0.516129	-0.494588		rs200707477	4	5651605	0.576923	-1.55944		rs4558873	4	7415038	0.232143	-0.612649
rs4689110	4	7379505	0.75463	-1.22803		rs4619828	4	5652219	0.887097	-1.34509		rs10804964	4	5656508	0.320513	0.128008		rs6835140	4	7416162	0.785714	0.211621
rs3864218	4	7380808	0.694444	-0.33667		rs10804964	4	5656508	0.306452	-0.243885		rs11735503	4	5658004	0.730769	-2.91041		rs7684383	4	7417241	0.910714	-0.42544
rs3864220	4	7381431	0.884259	0.305512		rs11735503	4	5658004	0.645161	-2.64638		rs11727115	4	5658400	0.487179	-1.29696		rs11728130	4	7418946	0.267857	-0.367272
rs62280087	4	7384219	0.777778	-0.596157		rs11727115	4	5658400	0.435484	-1.30064		rs4688945	4	5660264	0.794872	-1.52169		rs6837406	4	7419240	0.553571	1.29303
rs4689111	4	7384238	0.217593	1.35143		rs6842115	4	5658554	0.83871	-0.531097		rs4627796	4	5662607	0.730769	-2.77185		rs6837589	4	7419276	0.875	-1.27982
rs4234802	4	7384439	0.810185	-0.208896		rs4688945	4	5660264	0.822581	-0.887949		rs4689273	4	5665201	0.410256	1.50856		rs34515477	4	7419339	0.875	-2.27841
rs34620665	4	7390118	0.592593	0.022816		rs4627796	4	5662607	0.693548	-2.71514		rs4298088	4	5667561	0.679487	-0.188534		rs6856559	4	7419571	0.821429	-0.965553
rs62277561	4	7390329	0.685185	-1.46142		rs4689273	4	5665201	0.435484	0.689066		rs11730653	4	5668688	0.782051	-1.22024		rs28527304	4	7419889	0.946429	-1.85155
rs4689719	4	7390415	0.675926	-0.502593		rs4298088	4	5667561	0.66129	0.0804576		rs13148379	4	5677207	0.794872	-1.44106		rs13105690	4	7420184	0.767857	0.483161
rs4689721	4	7390448	0.675926	-0.502593		rs4524330	4	5667671	0.612903	0.437144		rs6446386	4	5678689	0.487179	0.633545		rs7682286	4	7420575	0.267857	-0.076215
rs13142618	4	7390715	0.680556	-0.507288		rs11730653	4	5668688	0.822581	-1.02553		rs6446387	4	5678710	0.461538	0.949305		rs55739999	4	7420826	0.392857	2.61511
rs79383056	4	7391099	0.898148	-1.13412		rs13147615	4	5671643	0.612903	0.460491		rs13144431	4	5679868	0.410256	1.46365		rs7663695	4	7421007	0.803571	-0.850176
rs12641352	4	7391471	0.314815	0.777225		rs200214050	4	5672902	0.741935	-0.368296		rs6446389	4	5680311	0.807692	-0.692696		rs6446599	4	7421198	0.553571	1.53422
rs12650714	4	7391525	0.680556	-1.14369		rs13146518	4	5677101	0.403226	-0.909341		rs4689276	4	5682189	0.858974	-0.942368		rs34442888	4	7422196	0.321429	-0.547818
rs3913446	4	7391948	0.356481	-0.0502649		rs13148379	4	5677207	0.822581	-1.07438		rs10937658	4	5682811	0.269231	2.45978		rs7681390	4	7422378	0.892857	-1.88365
rs3852121	4	7392523	0.689815	-1.30054		rs6446386	4	5678689	0.564516	0.907356		rs13140735	4	5683904	0.653846	-1.18134		rs7660356	4	7422453	0.446429	-1.43339
rs6851949	4	7393898	0.319444	0.139801		rs6446387	4	5678710	0.5	1.29154		rs10428288	4	5688099	0.474359	-1.15057		rs7671061	4	7423034	0.857143	-1.56002
rs73210458	4	7393980	0.333333	1.01042		rs13144431	4	5679868	0.451613	0.680711		rs10937660	4	5688669	0.525641	0.517722		rs11731502	4	7423842	0.214286	0.326864
rs11737471	4	7394238	0.75	-0.618738		rs6446389	4	5680311	0.870968	-0.246046		rs4689277	4	5689874	0.628205	0.292777		rs74491793	4	7424508	0.767857	-1.75549
rs62277563	4	7394779	0.763889	-0.522334		rs6836026	4	5682740	0.403226	-0.729562		rs6855056	4	5690283	0.641026	-0.808		rs9999662	4	7424945	0.428571	0.200464
rs4689723	4	7394858	0.296296	1.77835		rs13140735	4	5683904	0.66129	-1.90778		rs59366456	4	7363034	0.833333	-0.378428		rs28532752	4	7425143	0.875	-1.46002
rs7679978	4	7395339	0.291667	1.89155		rs111481009	4	5685407	0.83871	-1.43987		rs67254856	4	7364431	0.692308	-0.126526		rs12508214	4	7426937	0.517857	-1.09425
rs7356467	4	7395823	0.763889	-0.18356		rs957727	4	5686924	0.645161	0.227156		rs62635986	4	7364650	0.512821	0.696462		rs28600173	4	7427263	0.642857	-0.253021
rs7698559	4	7397628	0.763889	-0.158557		rs957726	4	5686967	0.645161	0.227156		rs9884129	4	7367258	0.692308	-0.115271		rs13125782	4	7428266	0.75	-0.060215
rs9991834	4	7398194	0.393519	0.318668		rs10428288	4	5688099	0.483871	-1.35792		rs73210434	4	7367892	0.653846	0.234012		rs10031234	4	7428388	0.321429	-0.736888
rs9997426	4	7399225	0.787037	-0.609549		rs10937660	4	5688669	0.516129	1.01242		rs7439390	4	7369025	0.641026	0.240198		rs11947343	4	7428605	0.928571	-0.238659
rs4689726	4	7401208	0.625	-1.30677		rs4689277	4	5689874	0.66129	0.167472		rs36022449	4	7369230	0.75641	-0.34736		rs77226865	4	7429417	0.946429	-1.24722
rs6830500	4	7401468	0.416667	0.317803		rs113294715	4	5690611	0.83871	-1.21932		rs4689711	4	7369363	0.653846	0.200684		rs13128092	4	7429513	0.642857	0.758071
rs7666476	4	7401894	0.87037	-0.358392		rs6833664	4	5694836	0.935484	-1.63589		rs6853740	4	7371196	0.948718	0.224464		rs13435538	4	7429553	0.535714	-0.306237
rs4689728	4	7404127	0.375	0.133283		rs75800187	4	5695606	0.935484	-1.66889		rs6854110	4	7371403	0.807692	1.07688		rs10937820	4	7429781	0.607143	-0.951034
rs4689729	4	7404570	0.546296	-0.824215		rs59366456	4	7363034	0.870968	0.291242		rs2878612	4	7372509	0.628205	-1.03164		rs9995539	4	7430890	0.678571	-0.222679
rs10002776	4	7406171	0.662037	-1.00981		rs17814167	4	7363952	0.516129	-0.396813		rs13126941	4	7372806	0.551282	-0.935267		rs4459992	4	7431487	0.553571	-1.50464
rs7700137	4	7407428	0.560185	-1.05153		rs62635986	4	7364650	0.564516	0.885125		rs2878610	4	7373836	0.602564	-0.597688		rs6854437	4	7432402	0.839286	-1.06855
rs4689733	4	7409352	0.560185	-1.04877		rs9884129	4	7367258	0.629032	-0.10768		rs3864206	4	7373948	0.653846	-1.11122		rs58448418	4	7432495	0.75	-2.8155
rs4689114	4	7409363	0.50463	-0.0016068		rs73210434	4	7367892	0.516129	0.768041		rs3864210	4	7376694	0.615385	-0.554604		rs6849590	4	7432577	0.392857	0.534573
rs10804996	4	7411811	0.523148	0.31462		rs7439390	4	7369025	0.612903	0.0466179		rs199732680	4	7379084	0.615385	-0.554604		rs10014338	4	7434607	0.803571	-1.39889
rs4689736	4	7413267	0.361111	0.0198463		rs36022449	4	7369230	0.790323	0.154511		rs4689110	4	7379505	0.769231	-1.07436		rs7439798	4	7434780	0.214286	2.28904
rs4689737	4	7413367	0.782407	-1.99636		rs4689711	4	7369363	0.612903	0.561966		rs3864218	4	7380808	0.653846	-0.101973		rs6850206	4	7435721	0.75	-2.75661
rs6446597	4	7414226	0.236111	1.26522		rs6854110	4	7371403	0.822581	0.810474		rs76395764	4	7383704	0.935897	0.604407		rs9997955	4	7437059	0.375	0.427849
rs4558873	4	7415038	0.324074	-0.78623		rs2878612	4	7372509	0.629032	-0.559766		rs62280087	4	7384219	0.769231	0.151089		rs7660079	4	7438352	0.571429	-0.768524
rs6835140	4	7416162	0.722222	-0.200114		rs13126941	4	7372806	0.516129	-0.235608		rs4234802	4	7384439	0.884615	-0.0524659		rs74992530	4	7438506	0.392857	0.659049
rs73796556	4	7416812	0.907407	0.00130477		rs2878610	4	7373836	0.629032	-0.497221		rs34620665	4	7390118	0.602564	0.409999		rs13435654	4	7439376	0.714286	-1.72587
rs11728130	4	7418946	0.421296	-0.692137		rs3864206	4	7373948	0.66129	-0.845867		rs62277561	4	7390329	0.615385	-1.54478		rs4234805	4	7441323	0.875	-1.97331
rs6837406	4	7419240	0.486111	1.24503		rs3864210	4	7376694	0.677419	-0.847321		rs4689719	4	7390415	0.679487	-0.325235		rs4689748	4	7442126	0.535714	0.176381
rs6837589	4	7419276	0.782407	-0.841804		rs199732680	4	7379084	0.677419	-0.847321		rs4689721	4	7390448	0.679487	-0.325235		rs74517891	4	7442334	0.75	-2.20708
rs34515477	4	7419339	0.824074	-1.42843		rs4689110	4	7379505	0.725806	-1.01043		rs13142618	4	7390715	0.666667	-0.232749		rs2884809	4	7442925	0.875	-1.45103
rs6856559	4	7419571	0.916667	-1.57517		rs3864218	4	7380808	0.693548	-0.429943		rs79383056	4	7391099	0.884615	-0.897075		rs4356913	4	7445048	0.821429	-0.489231
rs13105690	4	7420184	0.657407	0.203121		rs3864220	4	7381431	0.903226	0.442428		rs12641352	4	7391471	0.333333	1.11675		rs4689120	4	7445588	0.321429	-0.619856
rs7682286	4	7420575	0.412037	-0.391496		rs4466043	4	7383850	0.225806	0.081236		rs12650714	4	7391525	0.653846	-1.44989		rs4345182	4	7445880	0.678571	-2.24553
rs4292336	4	7420785	0.203704	1.22932		rs62280087	4	7384219	0.758065	-0.583322		rs3913446	4	7391948	0.358974	-0.117939		rs11721645	4	7447228	0.767857	0.151261
rs55739999	4	7420826	0.324074	2.28848		rs4234802	4	7384439	0.806452	0.239027		rs3852121	4	7392523	0.641026	-1.38603		rs10005406	4	7447406	0.857143	-0.180689
rs7663695	4	7421007	0.902778	-1.07948		rs3905843	4	7385168	0.225806	0.0672826		rs6851949	4	7393898	0.282051	0.862664		rs4547796	4	7447616	0.821429	0.599219
rs6446599	4	7421198	0.513889	1.44205		rs34620665	4	7390118	0.596774	0.64657		rs73210458	4	7393980	0.435897	1.10516		rs4599415	4	7447672	0.928571	0.317852
rs34442888	4	7422196	0.273148	0.376634		rs62277561	4	7390329	0.677419	-1.62871		rs11737471	4	7394238	0.75641	0.0936868		rs4443286	4	7448581	0.660714	-0.139259
rs7681390	4	7422378	0.796296	-1.16275		rs4689719	4	7390415	0.774194	-0.717387		rs62277563	4	7394779	0.846154	0.271606		rs73086378	4	7449095	0.571429	0.884411
rs7660356	4	7422453	0.481481	-1.41353		rs4689721	4	7390448	0.774194	-0.717387		rs4689723	4	7394858	0.371795	1.53343		rs73086381	4	7449178	0.928571	1.3909
rs7671061	4	7423034	0.74537	-0.424389		rs13142618	4	7390715	0.774194	-0.717387		rs7679978	4	7395339	0.384615	1.45463		rs4689122	4	7449262	0.482143	-1.22201
rs7694697	4	7423815	0.893519	-1.22452		rs79383056	4	7391099	0.919355	-0.816031		rs7356467	4	7395823	0.820513	1.26871		rs56074615	4	7449830	0.285714	-0.501747
rs11731502	4	7423842	0.208333	0.813505		rs12641352	4	7391471	0.387097	0.809421		rs7698559	4	7397628	0.807692	1.69923		rs12502708	4	7451187	0.553571	0.960103
rs7693497	4	7423851	0.893519	-1.29562		rs12650714	4	7391525	0.612903	-1.13803		rs9991834	4	7398194	0.487179	0.662773		rs4380522	4	7460789	0.714286	0.867368
rs74491793	4	7424508	0.763889	-2.07047		rs3913446	4	7391948	0.33871	-0.330271		rs9997426	4	7399225	0.820513	1.18804		rs4616749	4	7468372	0.892857	1.90989
rs9999662	4	7424945	0.472222	-0.0527314		rs3852121	4	7392523	0.645161	-1.4703		rs4689726	4	7401208	0.538462	-1.37447		rs16840358	4	7478631	0.946429	1.16724
rs28532752	4	7425143	0.842593	-0.719405		rs6851949	4	7393898	0.290323	0.125011		rs6830500	4	7401468	0.410256	-0.371653		rs13353636	4	7481564	0.892857	1.46444
rs71601839	4	7426904	0.875	-0.968753		rs73210458	4	7393980	0.306452	1.68959		rs7666476	4	7401894	0.871795	-0.233185		rs11930924	4	7483346	0.946429	0.891279
rs12508214	4	7426937	0.634259	-1.10925		rs11737471	4	7394238	0.66129	-0.505322		rs4689728	4	7404127	0.384615	-0.291296		rs17828052	4	7485775	0.910714	-0.718345
rs28600173	4	7427263	0.671296	0.0445781		rs62277563	4	7394779	0.790323	-1.41133		rs4689729	4	7404570	0.5	-1.1014		rs1807395	4	7487093	0.910714	1.69497
rs13125782	4	7428266	0.791667	-0.572884		rs4689723	4	7394858	0.322581	1.62573		rs10002776	4	7406171	0.666667	-0.612806		rs17061779	4	176610969	0.946429	-0.56194
rs10031234	4	7428388	0.37963	-0.974845		rs7679978	4	7395339	0.306452	1.83233		rs7700137	4	7407428	0.538462	-1.49921		rs17061785	4	176612351	0.946429	-0.56194
rs11947343	4	7428605	0.875	-1.41743		rs7356467	4	7395823	0.709677	-0.548002		rs4689733	4	7409352	0.5	-1.05218		rs2581763	4	176640585	0.535714	-0.277738
rs77226865	4	7429417	0.861111	-1.36624		rs7698559	4	7397628	0.709677	-0.539374		rs4689114	4	7409363	0.512821	0.714741		rs2581761	4	176641467	0.464286	0.27317
rs13128092	4	7429513	0.481481	0.432844		rs9991834	4	7398194	0.483871	-0.0607394		rs10804996	4	7411811	0.5	0.922061		rs2644005	4	176641650	0.535714	-0.317486
rs13435538	4	7429553	0.62037	-0.900275		rs9997426	4	7399225	0.774194	-0.745869		rs4689736	4	7413267	0.397436	-0.501166		rs12499953	4	176643923	0.839286	1.0863
rs10937820	4	7429781	0.736111	-0.779172		rs4689726	4	7401208	0.629032	-1.50167		rs4689737	4	7413367	0.782051	-1.6796		rs1472328	4	176644821	0.875	0.293532
rs9995539	4	7430890	0.592593	-0.854348		rs6830500	4	7401468	0.435484	-0.719351		rs6446597	4	7414226	0.282051	0.612043		rs9312583	4	176648393	0.517857	-0.319987
rs4459992	4	7431487	0.652778	-1.03183		rs7666476	4	7401894	0.83871	-1.31222		rs4558873	4	7415038	0.230769	-0.518387		rs2581744	4	176653641	0.839286	0.458423
rs6854437	4	7432402	0.652778	-1.28302		rs4689728	4	7404127	0.290323	0.405357		rs6835140	4	7416162	0.807692	0.47764		rs2581745	4	176654372	0.446429	0.803404
rs58448418	4	7432495	0.763889	-2.87014		rs4689729	4	7404570	0.451613	-0.869457		rs73796556	4	7416812	0.871795	0.201223		rs1845732	4	176662797	0.482143	0.343299
rs6849590	4	7432577	0.273148	0.0905723		rs10002776	4	7406171	0.741935	-0.940186		rs11728130	4	7418946	0.307692	-1.30934		rs11727309	4	182423968	0.25	1.51442
rs10014338	4	7434607	0.856481	-1.31286		rs7700137	4	7407428	0.580645	-0.466146		rs6837406	4	7419240	0.602564	1.71495		rs7666747	4	182427312	0.875	-2.09312
rs6850206	4	7435721	0.768519	-2.60288		rs4689733	4	7409352	0.483871	-1.12721		rs6837589	4	7419276	0.858974	0.497095		rs11731430	4	182429303	0.821429	-0.777647
rs9997955	4	7437059	0.222222	0.422741		rs4689114	4	7409363	0.580645	0.368504		rs34515477	4	7419339	0.897436	-1.38102		rs4861977	4	182433238	0.267857	1.84847
rs7660079	4	7438352	0.611111	-0.684279		rs10804996	4	7411811	0.564516	0.763472		rs6856559	4	7419571	0.923077	-0.396234		rs7689885	4	182435765	0.553571	-0.0905487
rs74992530	4	7438506	0.314815	0.207396		rs4689736	4	7413267	0.306452	-0.195568		rs13105690	4	7420184	0.769231	0.391248		rs6828262	4	182436505	0.589286	-0.440479
rs13435654	4	7439376	0.777778	-2.36814		rs4689737	4	7413367	0.806452	-0.348124		rs7682286	4	7420575	0.269231	-1.69218		rs17071683	4	182438604	0.5	0.472058
rs13117409	4	7440206	0.259259	1.81237		rs6446597	4	7414226	0.241935	0.199197		rs55739999	4	7420826	0.474359	3.22404		rs2043530	4	182444499	0.75	-1.93102
rs4234805	4	7441323	0.851852	-1.25793		rs4558873	4	7415038	0.33871	-0.05427		rs7663695	4	7421007	0.897436	-0.617099		rs201375933	4	182447088	0.875	-2.00127
rs4689748	4	7442126	0.509259	0.569055		rs6835140	4	7416162	0.693548	-0.584132		rs6446599	4	7421198	0.653846	1.83421		rs1439276	4	182450706	0.875	-2.00127
rs74517891	4	7442334	0.814815	-1.94394		rs73796556	4	7416812	0.919355	0.71971		rs34442888	4	7422196	0.217949	-0.771966		rs4861981	4	182453413	0.482143	-1.13069
rs2884809	4	7442925	0.856481	-1.05288		rs7684383	4	7417241	0.919355	-0.617991		rs7681390	4	7422378	0.858974	0.985343		rs17071724	4	182458937	0.857143	-1.78236
rs4356913	4	7445048	0.717593	-0.11147		rs60797481	4	7417880	0.919355	0.128271		rs7660356	4	7422453	0.346154	-2.0032		rs2196327	4	182460209	0.839286	-1.57762
rs10006762	4	7445318	0.277778	-0.119292		rs11728130	4	7418946	0.306452	-0.164191		rs7671061	4	7423034	0.820513	1.09155		rs7680020	4	182461424	0.785714	-0.968096
rs4689120	4	7445588	0.546296	0.0564788		rs6837406	4	7419240	0.564516	0.863818		rs7694697	4	7423815	0.935897	-0.13549		rs17071808	4	182467342	0.660714	0.190927
rs4345182	4	7445880	0.800926	-1.36205		rs6837589	4	7419276	0.870968	-0.526674		rs7693497	4	7423851	0.923077	0.16697		rs17071811	4	182467989	0.660714	0.190927
rs10012807	4	7446940	0.828704	-0.709309		rs34515477	4	7419339	0.870968	-2.09088		rs74491793	4	7424508	0.717949	-2.16592		rs35838272	4	182468710	0.785714	-0.252508
rs11721645	4	7447228	0.759259	-0.175755		rs6856559	4	7419571	0.870968	-0.923666		rs9999662	4	7424945	0.474359	0.0299628		rs2038288	6	15041943	0.303571	-0.271706
rs10005406	4	7447406	0.689815	-0.740485		rs10022359	4	7419924	0.306452	1.03016		rs28532752	4	7425143	0.884615	-1.30876		rs2747501	6	15051147	0.589286	-0.0776437
rs10013270	4	7447433	0.305556	0.363349		rs13105690	4	7420184	0.677419	-0.439033		rs71601839	4	7426904	0.858974	-1.37577		rs1739089	6	15053218	0.589286	-0.0776437
rs4547796	4	7447616	0.666667	-0.449396		rs7682286	4	7420575	0.290323	0.393225		rs12508214	4	7426937	0.589744	-1.59818		rs16876052	6	15065843	0.875	0.229941
rs4599415	4	7447672	0.912037	-0.404252		rs55739999	4	7420826	0.274194	2.22792		rs28600173	4	7427263	0.730769	0.442741		rs6913008	6	32974843	0.946429	-1.53614
rs4443286	4	7448581	0.731481	-0.521854		rs7663695	4	7421007	0.854839	-0.822659		rs13125782	4	7428266	0.782051	-0.383291		rs9276980	6	32975578	0.946429	-1.48522
rs73086378	4	7449095	0.671296	0.373047		rs6446599	4	7421198	0.596774	0.879205		rs10031234	4	7428388	0.397436	-1.0103		rs4559123	6	32980446	0.946429	0.332863
rs4689122	4	7449262	0.509259	-0.736204		rs34442888	4	7422196	0.290323	0.169544		rs13128092	4	7429513	0.512821	0.515455		rs1367731	6	32985199	0.928571	-0.562059
rs56074615	4	7449830	0.25	-0.086498		rs7681390	4	7422378	0.903226	-1.16721		rs13435538	4	7429553	0.551282	-1.17919		rs11758154	6	32985594	0.946429	0.378232
rs12502708	4	7451187	0.546296	0.0169943		rs7660356	4	7422453	0.403226	-1.08328		rs10937820	4	7429781	0.75641	-1.00015		rs11755748	6	32985804	0.946429	0.378232
rs12506667	4	7460104	0.49537	0.556354		rs7671061	4	7423034	0.854839	-1.26495		rs9995539	4	7430890	0.666667	-0.805055		rs9296067	6	32988340	0.928571	1.73365
rs4380522	4	7460789	0.62037	0.195534		rs11731502	4	7423842	0.258065	0.880308		rs4459992	4	7431487	0.602564	-1.24859		rs9380335	6	33025174	0.875	0.971708
rs4689124	4	7461103	0.578704	0.315851		rs74491793	4	7424508	0.774194	-1.46543		rs6854437	4	7432402	0.679487	-0.968086		rs7741912	6	33026087	0.875	0.876432
rs4599414	4	7463304	0.398148	-0.896614		rs9999662	4	7424945	0.403226	-0.486419		rs58448418	4	7432495	0.717949	-2.80661		rs2395309	6	33026246	0.875	0.872461
rs7654086	4	7465277	0.583333	0.128728		rs28532752	4	7425143	0.854839	-1.48942		rs6849590	4	7432577	0.24359	0.632181		rs34937821	6	33026553	0.875	0.872461
rs7683218	4	7465353	0.587963	-1.99147		rs28654842	4	7426000	0.225806	1.10611		rs10014338	4	7434607	0.833333	-1.44147		rs9469325	6	33030441	0.875	0.868466
rs10031766	4	7466248	0.583333	0.41988		rs71601839	4	7426904	0.919355	-1.16927		rs6850206	4	7435721	0.717949	-2.27708		rs9469329	6	33031602	0.875	0.871905
rs4420980	4	7466567	0.578704	0.402459		rs12508214	4	7426937	0.66129	-0.88498		rs9997955	4	7437059	0.205128	0.931903		rs17214519	6	33032188	0.875	0.871905
rs4303979	4	7466600	0.578704	0.402459		rs28600173	4	7427263	0.596774	0.354589		rs7660079	4	7438352	0.589744	-1.07246		rs3077	6	33033022	0.875	1.01783
rs4616749	4	7468372	0.865741	1.26568		rs13125782	4	7428266	0.709677	-1.09463		rs74992530	4	7438506	0.269231	0.740538		rs7751953	6	33033351	0.875	1.01543
rs4423876	4	7472715	0.407407	1.29517		rs10031234	4	7428388	0.403226	-0.603726		rs13435654	4	7439376	0.730769	-1.89512		rs67733930	6	33033630	0.875	1.01543
rs13353636	4	7481564	0.865741	0.445284		rs11947343	4	7428605	0.83871	-0.485645		rs13117409	4	7440206	0.282051	2.4358		rs9469331	6	33034785	0.875	1.03635
rs1807395	4	7487093	0.865741	0.368027		rs77226865	4	7429417	0.774194	-1.50723		rs4234805	4	7441323	0.871795	-1.97683		rs9469332	6	33034876	0.875	1.03635
rs12640626	4	176626272	0.574074	0.950857		rs13128092	4	7429513	0.354839	0.379731		rs4689748	4	7442126	0.525641	0.42599		rs9469341	6	33035877	0.875	1.05628
rs10022458	4	176632858	0.935185	-0.576623		rs13435538	4	7429553	0.612903	-0.571214		rs74517891	4	7442334	0.782051	-1.99613		rs3179779	6	33035969	0.875	1.05628
rs2581763	4	176640585	0.643519	0.68896		rs10937820	4	7429781	0.790323	-1.72847		rs2884809	4	7442925	0.884615	-1.90114		rs3180554	6	33036177	0.875	1.05628
rs2581761	4	176641467	0.574074	1.01019		rs9995539	4	7430890	0.66129	-0.885274		rs4356913	4	7445048	0.782051	-0.969872		rs3180553	6	33036210	0.875	1.05628
rs2644005	4	176641650	0.643519	0.666063		rs75561536	4	7431352	0.887097	-3.84075		rs10006762	4	7445318	0.217949	0.970864		rs36081724	6	33037265	0.875	1.04287
rs12499953	4	176643923	0.810185	1.04573		rs4459992	4	7431487	0.758065	-0.805694		rs4689120	4	7445588	0.564103	0.0446065		rs1126542	6	33037424	0.875	1.04287
rs9284954	4	176648332	0.541667	1.33836		rs6854437	4	7432402	0.612903	-1.31882		rs4345182	4	7445880	0.782051	-1.72358		rs1042174	6	33037626	0.875	1.04287
rs9312583	4	176648393	0.393519	-1.52989		rs58448418	4	7432495	0.806452	-1.14658		rs10012807	4	7446940	0.833333	-0.817911		rs10214910	6	33037675	0.875	1.04287
rs7685659	4	176651926	0.912037	1.32968		rs6849590	4	7432577	0.209677	1.11074		rs11721645	4	7447228	0.794872	-0.385735		rs2301224	6	33038369	0.875	1.04287
rs2581744	4	176653641	0.851852	0.682087		rs10033032	4	7434017	0.209677	1.48528		rs10005406	4	7447406	0.641026	-0.586524		rs28452918	6	33039295	0.875	1.31997
rs2581745	4	176654372	0.597222	1.10195		rs10014338	4	7434607	0.790323	-1.72245		rs10013270	4	7447433	0.346154	0.28605		rs13196639	6	33039484	0.875	1.31997
rs1845732	4	176662797	0.62963	0.548183		rs6850206	4	7435721	0.806452	-0.772936		rs4547796	4	7447616	0.666667	-0.75085		rs13213149	6	33039686	0.875	1.32731
rs2643988	4	176667918	0.935185	1.10981		rs9997955	4	7437059	0.225806	1.13105		rs4599415	4	7447672	0.948718	1.329		rs4640928	6	33040596	0.875	0.903386
rs892859	4	182424083	0.611111	0.0779744		rs7660079	4	7438352	0.629032	-0.338404		rs73086378	4	7449095	0.730769	0.484004		rs9380336	6	33040736	0.875	0.903386
rs930308	4	182426033	0.319444	0.171301		rs74992530	4	7438506	0.419355	0.00569995		rs4689122	4	7449262	0.487179	-1.10895		rs6914995	6	33040744	0.875	0.903386
rs11731430	4	182429303	0.74537	-1.01206		rs13435654	4	7439376	0.83871	-0.463236		rs12502708	4	7451187	0.615385	0.219287		rs9380338	6	33040798	0.875	0.903386
rs920083	4	182431113	0.217593	1.32724		rs13117409	4	7440206	0.225806	1.66088		rs7694518	4	7459344	0.205128	-0.887193		rs1431400	6	33041176	0.875	0.672075
rs1435497	4	182434469	0.708333	-0.658466		rs4234805	4	7441323	0.806452	-1.17808		rs4380522	4	7460789	0.679487	-0.179094		rs2071351	6	33043930	0.875	0.748712
rs7689885	4	182435765	0.601852	-0.069987		rs4689748	4	7442126	0.435484	0.137998		rs4689124	4	7461103	0.641026	0.226653		rs2071353	6	33044257	0.875	0.748712
rs6828262	4	182436505	0.680556	-0.707893		rs74517891	4	7442334	0.887097	-1.11989		rs4411993	4	7466466	0.910256	1.19458		rs28449420	6	33045530	0.946429	2.08922
rs17071683	4	182438604	0.509259	0.415181		rs2884809	4	7442925	0.822581	-1.09773		rs4689126	4	7467316	0.794872	0.418239		rs6942122	6	37522966	0.857143	-0.615816
rs7694989	4	182451275	0.291667	0.574284		rs4356913	4	7445048	0.596774	0.0727616		rs749994	4	7468947	0.75641	0.817021		rs6938002	6	37526024	0.428571	-0.43384
rs4861981	4	182453413	0.555556	-1.53723		rs10006762	4	7445318	0.403226	-0.228236		rs61652399	4	7470130	0.846154	0.132778		rs6457996	6	37527673	0.553571	0.835172
rs2196327	4	182460209	0.768519	-1.36757		rs4689120	4	7445588	0.532258	0.572033		rs4495038	4	7473205	0.858974	-0.0135481		rs1891611	6	37527977	0.571429	0.639455
rs7680020	4	182461424	0.666667	-0.499889		rs4345182	4	7445880	0.870968	-0.513095		rs56248498	4	7481888	0.282051	-0.116316		rs9394437	6	37529834	0.785714	-0.449811
rs17071808	4	182467342	0.680556	-0.385439		rs10012807	4	7446940	0.822581	-0.473617		rs17828052	4	7485775	0.871795	-0.51082		rs9394438	6	37532103	0.75	-0.315453
rs17071811	4	182467989	0.634259	0.276737		rs11721645	4	7447228	0.758065	-0.428814		rs6553892	4	176589580	0.666667	0.665575		rs9349045	6	37538529	0.732143	-0.870455
rs35838272	4	182468710	0.708333	-0.714861		rs77178877	4	7447316	0.870968	-2.35807		rs12640626	4	176626272	0.615385	1.22816		rs4714079	6	37544439	0.553571	-0.15767
rs13126844	4	182470023	0.717593	-0.218674		rs10005406	4	7447406	0.790323	-1.40724		rs12512924	4	176626693	0.5	-2.44972		rs804847	6	37547513	0.410714	0.720409
rs17071828	4	182470357	0.217593	0.081578		rs10013270	4	7447433	0.209677	1.17425		rs4690412	4	176628878	0.910256	1.06659		rs6922223	6	37548744	0.464286	-0.223718
rs11944460	4	182470792	0.712963	0.38676		rs4547796	4	7447616	0.758065	-0.954596		rs2581763	4	176640585	0.653846	0.837771		rs1738457	6	37553195	0.482143	-0.716327
rs2038288	6	15041943	0.222222	0.281882		rs4599415	4	7447672	0.919355	-0.810777		rs2581761	4	176641467	0.602564	1.35372		rs1776438	6	37553497	0.75	-1.51164
rs6929546	6	15049404	0.888889	-1.01806		rs4443286	4	7448581	0.725806	-0.612869		rs2644005	4	176641650	0.653846	0.831837		rs6925759	6	37554378	0.928571	0.290664
rs2747501	6	15051147	0.523148	-0.0048307		rs73086378	4	7449095	0.564516	0.737556		rs12499953	4	176643923	0.820513	2.28334		rs1738443	6	37554917	0.464286	-0.67066
rs1739089	6	15053218	0.523148	-0.0048307		rs73086381	4	7449178	0.870968	-1.32499		rs1472328	4	176644821	0.807692	0.656835		rs2746439	6	37558561	0.553571	0.491325
rs7744623	6	15062971	0.805556	0.300828		rs4689122	4	7449262	0.548387	0.191439		rs9284954	4	176648332	0.538462	1.84236		rs1776442	6	37559282	0.732143	-0.966245
rs16876052	6	15065843	0.763889	-0.0233453		rs12502708	4	7451187	0.5	0.263791		rs9312583	4	176648393	0.410256	-1.77079		rs9470635	6	37562085	0.392857	-0.229658
rs3131933	6	30933864	0.592593	-0.182541		rs12506667	4	7460104	0.467742	-0.82168		rs2581745	4	176654372	0.628205	1.73529		rs2894413	6	37563079	0.482143	-0.939846
rs9394026	6	30982544	0.833333	-0.514181		rs4380522	4	7460789	0.483871	-0.758787		rs1845732	4	176662797	0.692308	0.702502		rs7773994	6	37572144	0.642857	-0.333793
rs13207269	6	30987906	0.925926	-0.583644		rs4689124	4	7461103	0.354839	0.582321		rs2643988	4	176667918	0.935897	1.79424		rs2493833	6	42034685	0.517857	-0.0802216
rs9368654	6	30990381	0.833333	0.145946		rs4599414	4	7463304	0.467742	-0.289385		rs73006349	4	176670601	0.948718	1.88677		rs9349215	6	42039487	0.535714	1.23623
rs9267845	6	32193698	0.481481	-1.27379		rs61563031	4	7464522	0.854839	0.414699		rs2309499	4	182422984	0.833333	-1.37612		rs9349216	6	42041541	0.625	0.729604
rs447903	6	32193945	0.671296	0.249648		rs7654086	4	7465277	0.483871	-0.652273		rs11727309	4	182423968	0.217949	1.11588		rs72855254	6	42042035	0.857143	-0.558676
rs499691	6	32194339	0.671296	0.271532		rs73212548	4	7466082	0.677419	-1.68719		rs892859	4	182424083	0.641026	0.0915211		rs3800286	6	42044945	0.678571	0.740434
rs1475961	6	32194609	0.518519	1.49227		rs10031766	4	7466248	0.483871	-0.501352		rs930308	4	182426033	0.346154	0.21294		rs6906808	6	42047994	0.571429	1.88431
rs3132950	6	32194740	0.518519	1.41583		rs4411993	4	7466466	0.806452	0.100255		rs28542230	4	182426689	0.666667	-1.80511		rs9357387	6	42052577	0.642857	1.07784
rs1475960	6	32194751	0.518519	1.41583		rs4420980	4	7466567	0.483871	-0.523106		rs11731430	4	182429303	0.705128	-0.944524		rs2492935	6	42053778	0.214286	-1.44391
rs3096691	6	32194854	0.518519	1.41583		rs4303979	4	7466600	0.483871	-0.523106		rs920083	4	182431113	0.25641	1.46683		rs41271271	6	42054758	0.892857	-0.390955
rs9296012	6	32195332	0.736111	-0.220497		rs4689126	4	7467316	0.677419	0.835608		rs10520484	4	182433814	0.666667	-1.95099		rs199775707	6	42055142	0.428571	0.175732
rs532385	6	32195359	0.722222	-0.0184505		rs4616749	4	7468372	0.774194	-0.0158779		rs1435497	4	182434469	0.807692	-0.21287		rs11752119	6	42057495	0.839286	-0.480048
rs9378123	6	32196864	0.194444	0.291878		rs749994	4	7468947	0.790323	0.379376		rs17200678	4	182434549	0.320513	1.60282		rs59108770	6	42059823	0.821429	-0.422482
rs399950	6	32196940	0.287037	-0.273828		rs61652399	4	7470130	0.870968	-0.0989654		rs7689885	4	182435765	0.525641	-0.0153256		rs74917431	6	42059947	0.875	-1.85147
rs495089	6	32197463	0.712963	-0.0058226		rs62277632	4	7472904	0.935484	-1.01402		rs6828262	4	182436505	0.564103	-0.402357		rs9471759	6	42060835	0.875	-1.85147
rs404890	6	32198867	0.513889	-0.889808		rs13353636	4	7481564	0.758065	0.25202		rs17071683	4	182438604	0.551282	0.383667		rs7749023	6	42061733	0.571429	1.28962
rs2849015	6	32198936	0.513889	-0.889808		rs56248498	4	7481888	0.419355	0.036123		rs2043530	4	182444499	0.794872	-2.06244		rs6458268	6	42068171	0.535714	-1.95306
rs2395107	6	32203591	0.486111	0.568797		rs11930924	4	7483346	0.887097	0.123406		rs7694989	4	182451275	0.307692	0.252061		rs200582037	6	42068508	0.357143	-1.02779
rs693797	6	32204433	0.49537	0.487257		rs1807395	4	7487093	0.774194	-0.353832		rs4861981	4	182453413	0.487179	-1.49701		rs4413610	6	42068975	0.732143	0.902398
rs9267908	6	32204952	0.421296	0.400202		rs4234818	4	7489534	0.419355	0.017751		rs2196327	4	182460209	0.75641	-0.91945		rs9394865	6	42073958	0.892857	-0.101659
rs9267911	6	32205110	0.578704	-0.547053		rs10937826	4	7489829	0.532258	0.197242		rs7680020	4	182461424	0.615385	-0.390012		rs9471762	6	42074288	0.75	-0.408613
rs416352	6	32207393	0.476852	-0.433453		rs10937827	4	7490246	0.532258	0.197242		rs7663547	4	182461858	0.782051	-1.77614		rs9381137	6	42075461	0.25	0.341693
rs376549	6	32208697	0.449074	-0.304121		rs4569755	4	7493387	0.387097	0.629312		rs10005266	4	182465917	0.948718	-0.0618622		rs9471765	6	42077870	0.339286	-0.726542
rs439303	6	32208921	0.777778	-0.74957		rs61514082	4	7504350	0.741935	-0.492356		rs17071808	4	182467342	0.653846	-0.600641		rs4562136	6	42079789	0.785714	-0.732783
rs419132	6	32210799	0.509259	0.576113		rs4362822	4	7506311	0.33871	-0.384167		rs17071811	4	182467989	0.576923	0.0273119		rs10456507	6	42084146	0.910714	-0.439734
rs412657	6	32211085	0.638889	-0.0609699		rs62280186	4	7507192	0.903226	-0.144729		rs35838272	4	182468710	0.666667	-0.587957		rs2396254	6	44460483	0.892857	-1.02593
rs9267947	6	32211218	0.546296	1.05211		rs6446605	4	7508309	0.903226	-0.144729		rs13126844	4	182470023	0.692308	-0.654888		rs9395028	6	44463388	0.321429	0.857362
rs411326	6	32211317	0.24537	0.230886		rs10000185	4	7509758	0.919355	0.572795		rs11132079	4	182470191	0.679487	-0.798359		rs10948141	6	44464104	0.607143	-0.112497
rs9267948	6	32212233	0.24537	0.90918		rs62280190	4	7512587	0.935484	-0.00771657		rs17071826	4	182470210	0.884615	0.408145		rs72869671	6	44467261	0.892857	-1.35381
rs9267950	6	32212241	0.75463	-1.22495		rs62280191	4	7515504	0.935484	0.440676		rs17071828	4	182470357	0.230769	0.891685		rs58482754	6	44467817	0.875	-0.758708
rs9267954	6	32213052	0.787037	-1.19912		rs2581761	4	176641467	0.548387	0.958041		rs11944460	4	182470792	0.615385	0.0679091		rs6458390	6	44469029	0.696429	-1.58216
rs570963	6	32289594	0.810185	-0.280381		rs12499953	4	176643923	0.854839	7		rs11754347	6	15032722	0.538462	0.0512226		rs6919522	6	44469505	0.642857	-1.43855
rs521828	6	32291643	0.708333	0.748354		rs9284954	4	176648332	0.532258	1.50381		rs2179990	6	15034289	0.538462	0.0512226		rs9296440	6	44472854	0.696429	0.318868
rs1265763	6	32319364	0.263889	-0.427507		rs9312583	4	176648393	0.435484	-1.46048		rs6918485	6	15037252	0.487179	-0.777342		rs2145748	6	44473875	0.892857	-1.04143
rs2206618	6	32324544	0.736111	0.403075		rs7685659	4	176651926	0.935484	1.06312		rs2747501	6	15051147	0.564103	0.0487853		rs9381333	6	44476296	0.625	-1.26528
rs2223638	6	32324641	0.736111	0.403075		rs2581745	4	176654372	0.629032	1.2912		rs1739089	6	15053218	0.564103	0.0487853		rs11757334	6	44477192	0.892857	-1.22111
rs9268302	6	32324817	0.736111	0.403075		rs1845732	4	176662797	0.629032	0.868304		rs6914891	6	15059299	0.487179	-0.833112		rs941983	6	44479950	0.410714	0.304448
rs6907322	6	32324945	0.25	-0.400504		rs1472324	4	176670796	0.564516	0.333003		rs2844695	6	30936014	0.320513	-0.602899		rs2396256	6	44482941	0.375	1.19496
rs6907226	6	32325138	0.263889	-0.670632		rs892859	4	182424083	0.580645	0.690464		rs2844677	6	30955359	0.935897	-1.72656		rs12202213	6	44483052	0.321429	0.951573
rs6907757	6	32325358	0.851852	-0.333285		rs28542230	4	182426689	0.774194	-2.19713		rs13207269	6	30987906	0.833333	-0.944424		rs9472288	6	44483065	0.821429	0.357393
rs6930477	6	32325399	0.736111	0.396884		rs11731430	4	182429303	0.693548	-1.17662		rs9262539	6	30990490	0.794872	-0.605465		rs2146347	6	44489714	0.625	0.33008
rs9268303	6	32326165	0.25	-0.39132		rs10520484	4	182433814	0.774194	-2.57846		rs2736165	6	31596675	0.935897	-1.48483		rs11758473	6	44493348	0.607143	1.21817
rs9268314	6	32327839	0.736111	0.389952		rs1435497	4	182434469	0.709677	-0.965166		rs2242660	6	31597753	0.679487	0.341999		rs9381336	6	44494370	0.553571	1.57627
rs9268315	6	32327969	0.736111	0.389952		rs17200678	4	182434549	0.225806	2.36901		rs2736161	6	31598293	0.935897	-1.4924		rs9472294	6	44494470	0.821429	-0.320625
rs4389802	6	32328237	0.263889	-0.652569		rs7689885	4	182435765	0.516129	0.505089		rs2736158	6	31600304	0.935897	-1.48984		rs2281692	6	44496851	0.464286	2.03473
rs9268330	6	32330306	0.263889	-0.651138		rs6828262	4	182436505	0.596774	0.0550569		rs2844465	6	31601022	0.679487	0.342398		rs55938961	6	44497558	0.785714	-0.0904165
rs7744155	6	32330430	0.736111	0.383008		rs17071683	4	182438604	0.435484	-0.132989		rs1077394	6	31610384	0.282051	-0.770243		rs62438535	6	44498186	0.535714	0.959755
rs6415129	6	32330937	0.263889	-0.65653		rs2043530	4	182444499	0.83871	-1.18295		rs805303	6	31616366	0.679487	0.288939		rs9369494	6	44498472	0.696429	-0.337817
rs2894250	6	32331002	0.782407	-0.374346		rs4861981	4	182453413	0.612903	-1.19972		rs805302	6	31617957	0.679487	0.288939		rs12209212	6	44499407	0.892857	-1.14436
rs9268347	6	32331998	0.263889	-0.744142		rs17071724	4	182458937	0.870968	-0.710288		rs805301	6	31618121	0.679487	0.288939		rs7771912	6	44502355	0.517857	-0.98796
rs9268350	6	32332564	0.736111	0.47879		rs7680020	4	182461424	0.645161	-0.251609		rs805300	6	31618567	0.923077	-1.01285		rs11753604	6	44503246	0.535714	0.768192
rs9268361	6	32333243	0.263889	-0.743989		rs17071808	4	182467342	0.693548	-0.293112		rs813115	6	31620020	0.679487	0.260795		rs1885663	6	44509266	0.821429	-0.278527
rs9268364	6	32333425	0.736111	0.508617		rs17071811	4	182467989	0.612903	0.593053		rs805264	6	31623873	0.935897	-1.71134		rs1998402	6	44510011	0.607143	0.532199
rs9268365	6	32333439	0.736111	0.508617		rs13126844	4	182470023	0.66129	-0.0268947		rs707922	6	31625507	0.871795	-0.586236		rs3013267	6	170453351	0.732143	1.04293
rs7770048	6	32334754	0.851852	-0.495704		rs17071828	4	182470357	0.225806	-0.316936		rs707921	6	31625541	0.923077	-0.97622		rs3012370	6	170455499	0.732143	1.12249
rs2073048	6	32335433	0.851852	-0.528264		rs67566911	4	182472780	0.870968	-0.231169		rs805263	6	31628113	0.948718	-1.83076		rs3012384	6	170468361	0.785714	0.0859821
rs6903816	6	32336517	0.263889	-0.590955		rs73009985	4	182473302	0.870968	-0.176323		rs805259	6	31631377	0.923077	-0.781909		rs7800398	7	21087077	0.535714	0.284016
rs3129942	6	32338283	0.763889	-0.502761		rs7744623	6	15062971	0.806452	0.896964		rs805257	6	31634193	0.679487	0.0821082		rs17734397	7	21094423	0.821429	-0.0352746
rs3129943	6	32338695	0.236111	0.166557		rs16876052	6	15065843	0.725806	-0.175433		rs14365	6	31635710	0.807692	0.22778		rs10275129	7	21096914	0.785714	-1.23201
rs7763192	6	32338885	0.842593	-0.461384		rs2747503	6	15066121	0.66129	0.0870448		rs805268	6	31638178	0.935897	-1.5392		rs1981703	7	21099912	0.714286	0.116941
rs2073045	6	32339548	0.777778	-0.274103		rs2532919	6	30933975	0.887097	0.65288		rs805267	6	31639757	0.923077	-1.06942		rs4719639	7	21108002	0.785714	-1.01692
rs2050189	6	32339647	0.203704	-0.417889		rs375244	6	32191457	0.290323	-0.407774		rs1266076	6	31640518	0.679487	0.0368525		rs12690773	7	21109645	0.785714	-1.01692
rs12529850	6	32370347	0.916667	0.833434		rs2267645	6	32193028	0.935484	-1.90522		rs805269	6	31644282	0.923077	-0.963094		rs10257588	7	21110130	0.785714	-1.01692
rs3128931	6	32971708	0.240741	-0.388574		rs9267845	6	32193698	0.564516	-0.398841		rs805273	6	31665452	0.871795	-0.76234		rs1860875	7	21111643	0.571429	-0.976987
rs376892	6	32972887	0.703704	1.22868		rs447903	6	32193945	0.66129	-0.340515		rs9469040	6	31679874	0.935897	-1.01595		rs4719642	7	21117480	0.642857	-0.664531
rs416622	6	32973281	0.560185	0.786894		rs499691	6	32194339	0.66129	-0.374243		rs9469042	6	31683018	0.935897	-1.0016		rs2390470	7	21122097	0.446429	-0.259083
rs9276975	6	32973599	0.888889	-1.15421		rs510321	6	32194392	0.774194	-1.63205		rs3749952	6	31683157	0.935897	-1.0016		rs2390471	7	21122104	0.571429	-0.757744
rs9276976	6	32973794	0.888889	-1.27914		rs1475961	6	32194609	0.435484	0.474145		rs434841	6	32191041	0.769231	0.129526		rs6461536	7	21131807	0.321429	0.0768356
rs417812	6	32974081	0.37963	0.901427		rs3132950	6	32194740	0.435484	0.474145		rs375244	6	32191457	0.24359	-0.761712		rs17735470	7	21135638	0.910714	-1.29895
rs408036	6	32974268	0.560185	-1.08327		rs1475960	6	32194751	0.435484	0.474145		rs9267845	6	32193698	0.384615	-1.41797		rs17678809	7	21136170	0.678571	-0.556693
rs2581	6	32974401	0.606481	-1.15096		rs3096691	6	32194854	0.435484	0.474145		rs447903	6	32193945	0.74359	0.0935201		rs971992	7	21140343	0.714286	0.775926
rs6913008	6	32974843	0.888889	-1.4785		rs483574	6	32194956	0.774194	-1.56964		rs499691	6	32194339	0.74359	0.0550395		rs6957036	7	21140823	0.714286	0.775926
rs399604	6	32975014	0.37037	1.12271		rs482759	6	32195017	0.774194	-1.56964		rs510321	6	32194392	0.871795	-1.02477		rs12700255	7	21150461	0.875	-1.55616
rs365066	6	32975257	0.625	-1.50454		rs365053	6	32195988	0.629032	-1.30764		rs1475961	6	32194609	0.615385	1.33619		rs10242595	7	22774231	0.553571	-0.74707
rs453779	6	32975381	0.555556	-0.10528		rs378088	6	32196313	0.370968	0.978486		rs3132950	6	32194740	0.615385	1.33619		rs1524105	7	22785086	0.446429	0.751251
rs9276980	6	32975578	0.888889	-1.46251		rs399950	6	32196940	0.322581	-0.43223		rs1475960	6	32194751	0.615385	1.33619		rs7793526	7	22805608	0.517857	-0.275598
rs86567	6	32976759	0.375	1.3867		rs495089	6	32197463	0.677419	0.107571		rs3096691	6	32194854	0.615385	1.33619		rs1582333	7	36821433	0.875	1.01602
rs743771	6	32976909	0.5	1.42465		rs436845	6	32197736	0.629032	-1.49907		rs483574	6	32194956	0.871795	-0.96685		rs1110144	7	148001291	0.839286	0.0938507
rs403414	6	32977315	0.824074	-0.253569		rs440261	6	32198056	0.629032	-1.4369		rs482759	6	32195017	0.871795	-0.96685		rs10264551	7	148020020	0.892857	-1.1116
rs6911639	6	32978178	0.763889	-0.204825		rs404890	6	32198867	0.516129	-0.102927		rs9296012	6	32195332	0.820513	0.153506		rs1918296	7	148024202	0.875	-1.08774
rs4713603	6	32979609	0.550926	0.144146		rs2849015	6	32198936	0.516129	-0.102927		rs532385	6	32195359	0.820513	0.153506		rs77225056	7	148026959	0.875	-1.08203
rs4711313	6	32979746	0.449074	-0.332515		rs6457499	6	32198948	0.5	0.0425898		rs9404942	6	32196805	0.910256	-0.541607		rs1177935	7	148033848	0.607143	-1.37686
rs4713604	6	32979770	0.351852	-0.100012		rs389713	6	32199224	0.629032	-1.67996		rs399950	6	32196940	0.282051	-0.683263		rs2515488	8	6403006	0.464286	0.454153
rs4486068	6	32980606	0.449074	-0.273638		rs389703	6	32199239	0.370968	1.34963		rs495089	6	32197463	0.717949	0.523623		rs17553089	8	6404947	0.857143	0.0531228
rs6457695	6	32980679	0.449074	-0.269966		rs6936346	6	32200754	0.5	-0.0233449		rs377763	6	32199144	0.769231	-1.10775		rs4840457	8	6408682	0.910714	-0.0993313
rs6457698	6	32981221	0.550926	0.0821338		rs12182351	6	32201707	0.629032	-1.77571		rs9501398	6	32202597	0.871795	-1.11203		rs2515497	8	6410379	0.857143	0.786778
rs6457699	6	32981647	0.550926	0.0826458		rs9501398	6	32202597	0.887097	-1.96304		rs9267908	6	32204952	0.474359	0.173855		rs2959776	8	6427868	0.946429	0.838072
rs4435981	6	32981682	0.550926	0.0826458		rs3130299	6	32203537	0.370968	1.06989		rs9267911	6	32205110	0.525641	-0.551864		rs2515516	8	6430340	0.857143	0.841627
rs1476418	6	32982340	0.550926	0.0416377		rs2395107	6	32203591	0.483871	-0.195989		rs6901158	6	32205942	0.846154	-1.54019		rs2959777	8	6433935	0.678571	1.02734
rs6457700	6	32982911	0.449074	-0.229119		rs693797	6	32204433	0.483871	-0.195989		rs439303	6	32208921	0.782051	-0.142089		rs2442589	8	6435402	0.839286	0.593512
rs2395304	6	32982921	0.550926	0.0416377		rs9267908	6	32204952	0.387097	0.41748		rs412657	6	32211085	0.576923	-0.179162		rs2922861	8	6435875	0.553571	0.415375
rs2163472	6	32983375	0.550926	0.0416377		rs9267911	6	32205110	0.612903	-0.667743		rs9267947	6	32211218	0.628205	1.31137		rs2442587	8	6436450	0.875	-0.739519
rs9276993	6	32983714	0.550926	0.0390199		rs6906128	6	32206304	0.419355	-0.120409		rs17576984	6	32212985	0.948718	0.964934		rs2515518	8	6436661	0.875	-0.739519
rs6935846	6	32984011	0.550926	0.0403974		rs416352	6	32207393	0.451613	-0.517374		rs454748	6	32213210	0.666667	0.425763		rs62496900	8	6436708	0.696429	-1.34313
rs9276994	6	32984255	0.648148	-0.451162		rs4947255	6	32207483	0.935484	-1.31579		rs10223580	6	32218666	0.846154	-0.447687		rs2515521	8	6438242	0.553571	-1.05557
rs6936620	6	32984451	0.37963	1.35704		rs4947337	6	32207512	0.935484	-1.31579		rs10223710	6	32218681	0.846154	-0.447687		rs13280110	8	6438315	0.553571	-1.05557
rs1367731	6	32985199	0.884259	-1.65963		rs424232	6	32208324	0.483871	0.0154999		rs4959089	6	32219725	0.833333	-0.172377		rs2922860	8	6439465	0.75	0.871314
rs2395305	6	32985376	0.449074	0.019581		rs376549	6	32208697	0.370968	0.0564594		rs12525893	6	32220577	0.846154	-0.452774		rs2515525	8	6440927	0.660714	-1.13718
rs1346932	6	32985413	0.449074	0.019581		rs439303	6	32208921	0.725806	-0.754511		rs3130322	6	32223925	0.833333	0.730544		rs17077619	8	6444373	0.321429	0.850052
rs4713605	6	32985992	0.351852	0.306809		rs382259	6	32209027	0.451613	-0.828197		rs3115569	6	32224139	0.833333	0.730544		rs17077621	8	6444567	0.696429	-1.53792
rs6457701	6	32986573	0.351852	0.306809		rs2849016	6	32209262	0.483871	0.152782		rs3115568	6	32224319	0.833333	0.730544		rs2442581	8	6445786	0.839286	-0.475734
rs6906636	6	32986677	0.550926	-0.351298		rs380571	6	32209562	0.483871	0.152782		rs6931322	6	32224463	0.833333	0.803002		rs3020245	8	6445800	0.464286	-0.308781
rs6906405	6	32986822	0.550926	-0.973176		rs371156	6	32209963	0.451613	-0.860385		rs9268013	6	32224828	0.846154	1.06579		rs3020246	8	6445827	0.464286	-0.308781
rs6933782	6	32986957	0.550926	-0.999437		rs419132	6	32210799	0.548387	0.654635		rs3096686	6	32230097	0.833333	1.40635		rs13255093	8	6447277	0.392857	1.30014
rs6457702	6	32988049	0.50463	-0.794711		rs377743	6	32211065	0.5	0.91976		rs9268055	6	32230608	0.833333	1.40635		rs2959785	8	6450938	0.607143	-1.59556
rs9296068	6	32988695	0.638889	-0.425144		rs412657	6	32211085	0.612903	-0.177452		rs3115563	6	32233638	0.833333	1.40515		rs28575575	8	6453037	0.357143	0.670092
rs9276997	6	32989244	0.476852	-0.0202034		rs9267947	6	32211218	0.483871	0.188685		rs3132928	6	32234015	0.833333	1.39645		rs11777882	8	6453371	0.642857	-1.96352
rs2099239	6	32990601	0.587963	-0.813599		rs411326	6	32211317	0.258065	0.806021		rs3132930	6	32234512	0.858974	0.376532		rs3020249	8	6454104	0.357143	1.47702
rs9277005	6	32990880	0.643519	-1.04079		rs13194642	6	32211695	0.725806	-2.61661		rs3096681	6	32235177	0.833333	1.19406		rs2442572	8	6454559	0.535714	-0.657181
rs3097648	6	32990970	0.898148	0.211506		rs427037	6	32212264	0.532258	-0.0798918		rs3132931	6	32235895	0.846154	0.818745		rs4841336	8	6455279	0.625	-0.869739
rs9277015	6	32993266	0.356481	0.748289		rs10456405	6	32212867	0.677419	-1.63455		rs3115560	6	32236142	0.833333	1.18301		rs2922853	8	6455540	0.625	-0.953136
rs3128941	6	32995962	0.518519	-0.425967		rs17576984	6	32212985	0.919355	-0.835891		rs3096673	6	32238013	0.833333	1.18301		rs2922852	8	6455556	0.589286	-0.900153
rs6933546	6	32996014	0.648148	-1.30831		rs454748	6	32213210	0.629032	-0.296438		rs3132945	6	32238680	0.833333	1.1824		rs2442569	8	6456430	0.678571	-0.822613
rs6934257	6	32996217	0.578704	-0.961842		rs9267956	6	32213638	0.403226	0.490921		rs1559872	6	32243110	0.833333	1.29024		rs2442562	8	6458438	0.232143	0.264908
rs6913838	6	32996295	0.541667	-0.599579		rs440169	6	32213788	0.516129	0.761788		rs1559873	6	32243129	0.846154	0.926542		rs2515543	8	6458562	0.589286	-0.438184
rs6920606	6	32997674	0.527778	-0.505621		rs412492	6	32213831	0.516129	0.761788		rs3130340	6	32244627	0.833333	1.05343		rs11785507	8	6460877	0.553571	-0.00937863
rs9277023	6	32997871	0.587963	-1.23048		rs397379	6	32214059	0.483871	-0.976796		rs3115553	6	32245827	0.833333	1.05833		rs17077658	8	6461802	0.285714	1.26212
rs9277025	6	32998114	0.537037	-0.545121		rs547153	6	32214193	0.516129	0.761788		rs3115552	6	32246156	0.833333	1.05833		rs3020252	8	6463003	0.446429	-0.53608
rs9277026	6	32998121	0.402778	1.06107		rs9267958	6	32214616	0.516129	0.761788		rs9268125	6	32252678	0.846154	0.696206		rs2454518	8	6464034	0.857143	0.432377
rs9277027	6	32998238	0.305556	1.46047		rs563412	6	32215063	0.516129	0.761788		rs9268127	6	32253559	0.910256	-0.345522		rs62496920	8	6464724	0.625	-0.143876
rs1431396	6	32998564	0.583333	-0.858416		rs405875	6	32215188	0.516129	0.761788		rs9268137	6	32255269	0.846154	0.791859		rs10089770	8	6464977	0.875	0.225093
rs3130171	6	32998729	0.583333	-0.858416		rs410283	6	32215198	0.516129	0.761788		rs7751896	6	32255410	0.833333	1.12785		rs17556107	8	6467986	0.75	0.20545
rs493835	6	33000143	0.777778	1.38977		rs2515892	6	32215252	0.532258	0.698313		rs9268142	6	32256418	0.820513	1.54196		rs3020254	8	6468542	0.625	0.541393
rs13202658	6	33000686	0.944444	-0.681793		rs1559876	6	32215769	0.596774	-1.03263		rs7758030	6	32257035	0.846154	0.79975		rs1077701	8	6469600	0.678571	0.784276
rs13192294	6	33001423	0.944444	-0.681793		rs2894239	6	32215796	0.516129	1.16235		rs6935269	6	32260350	0.833333	1.08607		rs13276344	8	6471526	0.303571	-0.795184
rs380468	6	33001488	0.777778	1.47504		rs2395110	6	32215876	0.516129	1.16235		rs3749966	6	32261507	0.833333	1.08607		rs2959801	8	6472105	0.75	0.0860634
rs429073	6	33001735	0.833333	1.14432		rs2395111	6	32215964	0.516129	1.16235		rs6910668	6	32263458	0.910256	-0.382321		rs3020259	8	6472795	0.732143	0.366573
rs379057	6	33001888	0.930556	1.32589		rs3115576	6	32216850	0.516129	1.16235		rs9268153	6	32264179	0.910256	-0.382321		rs2959799	8	6473715	0.660714	0.439762
rs451923	6	33001942	0.930556	1.32589		rs3115575	6	32216891	0.516129	1.16235		rs7750783	6	32268080	0.846154	0.65836		rs2959798	8	6473746	0.660714	0.439762
rs2858458	6	33003065	0.222222	-1.82553		rs6457508	6	32216963	0.516129	1.16235		rs6909427	6	32268701	0.833333	1.07369		rs2936501	8	6474136	0.660714	0.439762
rs448733	6	33003687	0.930556	1.34141		rs6457509	6	32217018	0.516129	1.16235		rs11759575	6	32269848	0.935897	0.15234		rs2013938	8	6475904	0.625	0.88172
rs382198	6	33004230	0.777778	1.63659		rs6457510	6	32217046	0.516129	1.16235		rs9268163	6	32270875	0.846154	0.581239		rs1971314	8	6477605	0.714286	0.512978
rs141112	6	33004427	0.777778	1.64222		rs3130311	6	32217367	0.516129	1.25106		rs7742654	6	32271443	0.846154	0.576538		rs2912010	8	6478986	0.714286	0.512978
rs444821	6	33004935	0.222222	-1.87304		rs2894240	6	32217846	0.451613	-1.20108		rs3864299	6	32271674	0.846154	0.557757		rs1057090	8	6479042	0.714286	0.512978
rs439852	6	33005208	0.777778	1.64222		rs10223580	6	32218666	0.741935	-0.559283		rs3864300	6	32271807	0.846154	0.557757		rs2912016	8	6479178	0.732143	0.093627
rs412065	6	33005273	0.777778	1.64222		rs10223710	6	32218681	0.741935	-0.559283		rs9268165	6	32272327	0.846154	0.557757		rs2515559	8	6479432	0.321429	-0.391771
rs379569	6	33005600	0.222222	-1.87304		rs3115573	6	32218843	0.516129	1.30864		rs9268166	6	32272433	0.846154	0.557757		rs751635	8	6481010	0.732143	0.224877
rs426523	6	33005689	0.777778	1.64166		rs9296015	6	32218989	0.258065	0.411157		rs9268167	6	32272437	0.833333	0.922227		rs3020261	8	6484968	0.732143	0.228538
rs9277052	6	33005932	0.847222	0.607835		rs4959089	6	32219725	0.741935	-0.633925		rs9268168	6	32272510	0.846154	0.557778		rs2448611	8	6484982	0.267857	-0.326916
rs9277053	6	33006222	0.305556	1.55357		rs6921945	6	32220037	0.258065	0.348928		rs6457536	6	32273765	0.846154	0.551066		rs3020265	8	6488921	0.732143	0.197977
rs663310	6	33006869	0.777778	1.59932		rs12525893	6	32220577	0.741935	-0.586234		rs9268176	6	32274079	0.846154	0.551066		rs2912065	8	6490665	0.642857	1.02589
rs393906	6	33007192	0.777778	1.59932		rs3130315	6	32220685	0.516129	1.30213		rs7341300	6	32275027	0.846154	0.551066		rs2911974	8	6491035	0.625	1.21626
rs7774158	6	33007752	0.638889	-1.2893		rs3115570	6	32222706	0.516129	1.22683		rs9268192	6	32277211	0.846154	0.551091		rs2980656	8	6492381	0.642857	0.949154
rs441576	6	33008546	0.490741	0.00169248		rs9268005	6	32224388	0.306452	-0.0543061		rs11755505	6	32277479	0.935897	-0.00162343		rs2980654	8	6493200	0.553571	1.4284
rs9277059	6	33008873	0.634259	-1.30337		rs2395114	6	32233547	0.419355	1.05746		rs9268197	6	32277934	0.846154	0.647538		rs2042668	8	6494383	0.392857	-1.52382
rs382626	6	33012405	0.578704	-1.05937		rs9268082	6	32234953	0.580645	-1.13409		rs9268200	6	32278670	0.846154	0.636681		rs2911991	8	6494655	0.607143	1.3544
rs3130174	6	33014050	0.587963	-1.1856		rs2022539	6	32239558	0.580645	-1.21375		rs3864302	6	32278792	0.833333	1.0363		rs2433146	8	6495316	0.839286	0.857935
rs383887	6	33015419	0.398148	0.549187		rs1559873	6	32243129	0.806452	-0.31038		rs9268201	6	32279284	0.833333	1.0363		rs2433148	8	6500244	0.857143	0.488594
rs2567274	6	33016707	0.625	-1.21454		rs9268128	6	32253884	0.693548	-0.228409		rs9268202	6	32279340	0.846154	0.641291		rs1057091	8	6500544	0.803571	1.3348
rs375912	6	33016728	0.625	-1.21454		rs9268132	6	32254654	0.419355	1.21655		rs6934429	6	32279622	0.846154	0.641291		rs61140485	8	6506118	0.928571	0.731849
rs2105929	6	33016887	0.685185	-1.90228		rs4713518	6	32257337	0.419355	1.24732		rs6934546	6	32279952	0.846154	0.562419		rs2912004	8	6507839	0.696429	0.0497399
rs3130175	6	33017082	0.865741	0.535262		rs926070	6	32257566	0.693548	-0.187805		rs9268207	6	32280462	0.846154	0.562419		rs11776597	8	6513475	0.642857	0.64605
rs430620	6	33017486	0.837963	-0.23073		rs17422727	6	32259923	0.854839	-1.57318		rs1018431	6	32281676	0.833333	0.95529		rs1582728	8	6517040	0.625	0.887996
rs3130177	6	33017502	0.694444	-1.45904		rs560505	6	32261771	0.580645	-1.32195		rs1018430	6	32281688	0.833333	0.95529		rs4291290	8	6517750	0.589286	1.16081
rs453461	6	33018548	0.643519	-1.03048		rs17422797	6	32265528	0.935484	-1.91659		rs2069026	6	32281958	0.846154	0.556845		rs10867020	8	6518191	0.589286	1.15801
rs450745	6	33018726	0.314815	1.06315		rs518374	6	32265710	0.419355	1.41687		rs6903871	6	32282019	0.833333	0.952614		rs13281444	8	6520628	0.678571	0.236367
rs440841	6	33019643	0.578704	1.08987		rs565571	6	32266535	0.580645	-1.2591		rs6915455	6	32283494	0.846154	0.541053		rs2912009	8	6522703	0.285714	-0.10631
rs3130592	6	33023832	0.740741	0.848904		rs537757	6	32268501	0.419355	1.21893		rs3749967	6	32283844	0.935897	0.0645203		rs6993413	8	6524983	0.714286	0.0278232
rs9277194	6	33023894	0.532407	-0.970989		rs477005	6	32270500	0.580645	-1.16703		rs9268220	6	32284340	0.910256	-0.484215		rs11137051	8	6527082	0.696429	0.352547
rs9277196	6	33023946	0.449074	0.840788		rs12660769	6	32272310	0.887097	-1.51801		rs9268221	6	32284910	0.833333	0.996092		rs11775232	8	6527846	0.392857	-1.57463
rs3130183	6	33023996	0.532407	0.243649		rs544358	6	32273158	0.580645	-1.63472		rs9501176	6	32286944	0.935897	0.0722201		rs11137053	8	6531541	0.875	0.438633
rs435549	6	33024273	0.314815	-0.366476		rs480085	6	32275555	0.580645	-1.63447		rs9268231	6	32287754	0.910256	-0.480364		rs7829282	8	6532224	0.303571	-0.460476
rs3130593	6	33024299	0.87037	0.0100718		rs1265776	6	32276502	0.580645	-1.63447		rs570963	6	32289594	0.846154	-0.00398216		rs6559175	8	6534000	0.303571	-0.503771
rs3130184	6	33024309	0.884259	-0.380598		rs502626	6	32278266	0.580645	-1.6346		rs521828	6	32291643	0.75641	0.851407		rs7820038	8	6534176	0.392857	-1.36942
rs376877	6	33024606	0.708333	0.827141		rs547261	6	32282033	0.564516	-1.1709		rs3129949	6	32298814	0.833333	-0.615271		rs7825811	8	6535046	0.946429	1.7826
rs3135402	6	33024654	0.634259	0.898733		rs495140	6	32284423	0.564516	-1.2478		rs1003878	6	32299822	0.833333	-0.631389		rs16870088	8	104115130	0.928571	-0.220611
rs61146968	6	33024762	0.893519	-0.358048		rs531094	6	32286102	0.435484	1.1776		rs1076712	6	32300152	0.294872	-1.47296		rs72669393	8	104118331	0.946429	-0.444128
rs9380335	6	33025174	0.796296	1.03277		rs574710	6	32288190	0.435484	1.19442		rs2022537	6	32301910	0.833333	-0.64522		rs16870106	8	104121049	0.875	-0.296857
rs6457709	6	33025953	0.615741	2.05609		rs539703	6	32288462	0.435484	1.19442		rs926592	6	32305658	0.833333	-0.645194		rs33999374	8	104123306	0.785714	0.273195
rs7741912	6	33026087	0.796296	0.923527		rs540639	6	32288564	0.564516	-1.23675		rs2273019	6	32306419	0.705128	1.22927		rs10809748	9	12284611	0.25	-1.29054
rs2395309	6	33026246	0.796296	0.969345		rs546857	6	32289240	0.564516	-1.23675		rs3117136	6	32310811	0.705128	1.24793		rs1416581	9	12287727	0.785714	0.759359
rs34937821	6	33026553	0.796296	0.969345		rs547077	6	32289318	0.564516	-1.23675		rs3132954	6	32311459	0.692308	1.39479		rs11794979	9	12290837	0.785714	0.772549
rs6457710	6	33029437	0.615741	2.15089		rs487649	6	32290748	0.564516	-1.2249		rs3117135	6	32313531	0.705128	1.25747		rs2382323	9	12299200	0.267857	-1.55685
rs9277335	6	33030324	0.611111	2.21883		rs485774	6	32290954	0.564516	-1.22651		rs3117134	6	32313550	0.294872	-1.49604		rs2150097	9	12300716	0.428571	-2.00538
rs9469325	6	33030441	0.796296	0.963941		rs521828	6	32291643	0.725806	-0.409216		rs3117131	6	32314594	0.294872	-1.49609		rs10809751	9	12317717	0.625	1.70041
rs9469329	6	33031602	0.800926	1.25174		rs523627	6	32291837	0.564516	-1.22669		rs910050	6	32315654	0.294872	-1.49606		rs7040701	9	12318093	0.625	1.70041
rs17214519	6	33032188	0.796296	0.946322		rs525607	6	32292084	0.564516	-1.22669		rs3117122	6	32316604	0.294872	-1.20993		rs10960592	9	12319300	0.785714	0.498031
rs7905	6	33032975	0.833333	0.38927		rs552339	6	32292715	0.564516	-1.22669		rs3117121	6	32316615	0.705128	0.999143		rs6474701	9	12333231	0.625	1.62156
rs3077	6	33033022	0.796296	1.21288		rs533885	6	32293152	0.564516	-0.988677		rs761188	6	32317973	0.705128	0.830406		rs1928873	9	12350564	0.553571	2.0872
rs7751953	6	33033351	0.796296	1.21139		rs476885	6	32294712	0.564516	-1.12699		rs12662503	6	32318644	0.935897	-0.103103		rs10960614	9	12352035	0.214286	-0.438147
rs67733930	6	33033630	0.796296	1.21139		rs504203	6	32294843	0.564516	-1.12699		rs1265763	6	32319364	0.205128	0.0214666		rs10960615	9	12352439	0.553571	2.18663
rs9469331	6	33034785	0.791667	1.43453		rs505274	6	32294992	0.435484	1.07518		rs1265758	6	32323529	0.615385	1.84413		rs10960616	9	12352971	0.214286	-0.726578
rs9469332	6	33034876	0.791667	1.43453		rs508805	6	32295350	0.435484	1.07518		rs2206618	6	32324544	0.794872	0.039242		rs10960651	9	12387112	0.857143	0.758157
rs9469341	6	33035877	0.796296	1.2313		rs524578	6	32295357	0.564516	-1.12699		rs2223638	6	32324641	0.794872	0.0287264		rs1928868	9	12388022	0.857143	0.758157
rs3179779	6	33035969	0.791667	1.44513		rs9348880	6	32296780	0.564516	-1.12699		rs9268302	6	32324817	0.794872	0.0287303		rs13284701	9	12414965	0.857143	0.226149
rs3180554	6	33036177	0.791667	1.44513		rs9348881	6	32296842	0.564516	-1.12699		rs6907226	6	32325138	0.205128	-0.135136		rs734469	9	80077953	0.553571	-0.473034
rs3180553	6	33036210	0.791667	1.44513		rs9394086	6	32297124	0.564516	-1.12699		rs6907757	6	32325358	0.884615	-0.536035		rs734468	9	80078016	0.482143	-0.245687
rs1042190	6	33036999	0.203704	-1.47392		rs9368711	6	32297156	0.564516	-1.12699		rs6930477	6	32325399	0.794872	0.0224477		rs28587404	9	80079605	0.589286	0.0161735
rs3830066	6	33037187	0.212963	-1.75922		rs9368712	6	32297328	0.435484	1.15923		rs3129908	6	32325707	0.615385	1.70295		rs200378604	9	80080487	0.410714	-0.0020255
rs36081724	6	33037265	0.796296	1.23199		rs9368713	6	32297337	0.580645	-1.14885		rs3129909	6	32325710	0.615385	1.70295		rs11145434	9	80080976	0.392857	-0.166791
rs1126542	6	33037424	0.796296	1.23199		rs9368714	6	32297341	0.370968	2.71479		rs2395150	6	32326045	0.615385	1.70297		rs2165962	9	80081202	0.571429	-0.575403
rs1042174	6	33037626	0.824074	1.48691		rs9380289	6	32297417	0.564516	-1.03772		rs9268314	6	32327839	0.794872	0.0237378		rs994362	9	80087031	0.410714	0.772004
rs10214910	6	33037675	0.796296	1.60296		rs201399110	6	32297644	0.548387	-0.905795		rs9268315	6	32327969	0.794872	0.0239496		rs7029884	9	80109669	0.589286	-0.762536
rs2301224	6	33038369	0.800926	1.73164		rs9296021	6	32297690	0.564516	-1.03772		rs4389802	6	32328237	0.205128	-0.129848		rs10781441	9	80110333	0.589286	-0.762536
rs2301220	6	33038766	0.199074	-2.4004		rs9296022	6	32297955	0.548387	-0.908306		rs9268330	6	32330306	0.205128	-0.138334		rs2889774	9	80112213	0.410714	0.149653
rs28452918	6	33039295	0.800926	2.18695		rs9405090	6	32298372	0.564516	-1.02253		rs7744155	6	32330430	0.794872	0.0316119		rs7047853	9	80115740	0.589286	-0.463497
rs13196639	6	33039484	0.800926	2.18695		rs1003879	6	32299592	0.548387	1.45748		rs6415129	6	32330937	0.205128	-0.143895		rs7047335	9	80122571	0.571429	-0.571088
rs9277341	6	33039625	0.615741	2.38031		rs742582	6	32299715	0.435484	0.987184		rs9268347	6	32331998	0.205128	-0.14395		rs7041488	9	80124810	0.625	0.678206
rs13213149	6	33039686	0.800926	2.16444		rs910052	6	32299873	0.564516	-1.04583		rs9268350	6	32332564	0.794872	0.0365931		rs7852777	9	80124903	0.607143	0.264049
rs4640928	6	33040596	0.800926	1.97718		rs1076712	6	32300152	0.387097	-0.591028		rs9268361	6	32333243	0.205128	-0.143712		rs1025572	9	110887234	0.946429	-1.22022
rs6914849	6	33040715	0.199074	-2.17463		rs1076711	6	32300374	0.435484	0.986537		rs9268364	6	32333425	0.794872	0.0968265		rs1025573	9	110887338	0.946429	-1.22022
rs9380336	6	33040736	0.800926	1.97718		rs9366793	6	32301289	0.564516	-1.0454		rs9268365	6	32333439	0.794872	0.0968265		rs520093	9	110896775	0.392857	-0.618737
rs6914995	6	33040744	0.800926	1.97718		rs9348882	6	32301322	0.564516	-1.0454		rs7770048	6	32334754	0.884615	-0.448319		rs595811	9	110896828	0.607143	0.410688
rs9380338	6	33040798	0.800926	1.97718		rs9380290	6	32301452	0.564516	-1.0454		rs2143462	6	32335204	0.897436	-1.24912		rs7863999	9	110901598	0.946429	-1.2198
rs1431399	6	33041034	0.199074	-2.17463		rs9357140	6	32301514	0.564516	-1.0454		rs2073048	6	32335433	0.884615	-0.508087		rs567032	9	110905570	0.375	-0.252662
rs9357156	6	33041073	0.851852	0.836642		rs9391777	6	32301804	0.564516	-1.0454		rs3129937	6	32336364	0.910256	-0.715409		rs666303	9	110941390	0.660714	-1.33681
rs1431400	6	33041176	0.800926	1.63773		rs1474729	6	32302045	0.564516	-1.04512		rs6903816	6	32336517	0.205128	-0.134139		rs7111586	11	94859437	0.803571	1.3875
rs1431401	6	33041186	0.199074	-1.80926		rs1474728	6	32302067	0.451613	0.858663		rs3129942	6	32338283	0.871795	-0.479574		rs3740862	11	94862288	0.857143	0.0167773
rs987870	6	33042880	0.842593	0.47071		rs10807100	6	32303068	0.435484	0.997146		rs7763192	6	32338885	0.884615	-0.246058		rs3740861	11	94862577	0.803571	0.286737
rs2071351	6	33043930	0.800926	1.75926		rs6929776	6	32303511	0.564516	-1.05517		rs2073044	6	32338986	0.307692	0.990326		rs607666	11	94865011	0.821429	0.814482
rs2071353	6	33044257	0.800926	1.75926		rs6930681	6	32304031	0.435484	0.997146		rs2073045	6	32339548	0.807692	0.0776801		rs533669	11	94865068	0.821429	0.814482
rs2071354	6	33044388	0.842593	0.704685		rs9366794	6	32304222	0.564516	-1.05517		rs2050189	6	32339647	0.205128	0.0768302		rs626246	11	94869435	0.839286	0.332898
rs28449420	6	33045530	0.898148	0.378593		rs973037	6	32305125	0.435484	0.997146		rs2894253	6	32345540	0.923077	-1.58644		rs12099388	11	94872070	0.857143	-0.100033
rs7770418	6	33045659	0.925926	-0.14109		rs926591	6	32305690	0.564516	-1.05542		rs6930777	6	32351566	0.923077	-1.63927		rs496397	11	94877363	0.821429	0.805651
rs2073520	6	33045823	0.199074	-3.07415		rs9368715	6	32306022	0.564516	-1.06473		rs1555115	6	32354520	0.897436	-1.34554		rs10765711	11	94879318	0.607143	2.14502
rs7754299	6	33045891	0.87963	0.180126		rs3817982	6	32306262	0.435484	1.00754		rs17423649	6	32357133	0.897436	-1.3446		rs75887387	11	94880125	0.803571	0.41295
rs3135024	6	33047466	0.726852	3.07221		rs2273019	6	32306419	0.612903	0.256129		rs17208629	6	32357397	0.897436	-1.34423		rs10831309	11	94881894	0.375	-1.5622
rs1042153	6	33048663	0.226852	-2.588		rs2022534	6	32307137	0.564516	-1.06461		rs17202259	6	32357489	0.897436	-1.34423		rs618249	11	94886460	0.678571	1.52212
rs7770370	6	33048921	0.842593	2.10822		rs2022533	6	32307260	0.564516	-1.06461		rs17208650	6	32358113	0.897436	-1.34478		rs496321	11	94886632	0.678571	1.52212
rs73402061	6	33049074	0.893519	0.120512		rs1033500	6	32307382	0.564516	-1.06461		rs12525722	6	32358163	0.897436	-1.34474		rs473213	11	94886806	0.732143	1.81875
rs112104961	6	33049881	0.851852	1.52572		rs1033498	6	32307869	0.564516	-1.06461		rs17423691	6	32358345	0.897436	-1.22029		rs11601341	11	94887947	0.375	-0.713223
rs9277380	6	33050369	0.273148	-2.79099		rs1033496	6	32308106	0.435484	1.00741		rs17423698	6	32358368	0.897436	-1.22029		rs59473414	11	130313834	0.910714	1.39293
rs9277384	6	33050463	0.837963	0.594968		rs2395144	6	32308345	0.564516	-1.06461		rs4248166	6	32366421	0.897436	-1.14623		rs9315066	13	31370444	0.25	0.474461
rs9277464	6	33053352	0.731481	1.44975		rs2143468	6	32309003	0.435484	1.00759		rs12529850	6	32370347	0.910256	-0.546295		rs4769065	13	31372019	0.857143	-1.04891
rs114068468	6	33054463	0.939815	-0.471747		rs2143467	6	32309296	0.435484	1.00757		rs28362683	6	32372963	0.910256	-0.464794		rs3783009	13	99081525	0.946429	0.337927
rs9277543	6	33055294	0.87037	2.05795		rs2143466	6	32309323	0.483871	0.700936		rs10947260	6	32373185	0.910256	-0.464794		rs11618969	13	99084044	0.589286	-1.47758
rs12211948	6	37510197	0.513889	0.732927		rs2143465	6	32309352	0.435484	0.976306		rs73400894	6	32374382	0.923077	-1.10678		rs8000488	13	99084496	0.589286	-1.14846
rs12204908	6	37510344	0.513889	0.732927		rs2143464	6	32309434	0.435484	0.976306		rs9268498	6	32375431	0.935897	-0.993364		rs9584845	13	99085522	0.928571	-0.0517447
rs12200476	6	37513253	0.513889	0.59284		rs9268256	6	32309864	0.564516	-1.03598		rs9268517	6	32379740	0.948718	-0.884456
rs9296225	6	37514461	0.541667	0.239719		rs3117136	6	32310811	0.612903	0.243122		rs416622	6	32973281	0.589744	0.354477
rs10807185	6	37515493	0.444444	-0.252931		rs9268260	6	32310967	0.564516	-1.02082		rs9276977	6	32973841	0.230769	0.958974
rs6457993	6	37517485	0.555556	0.0400149		rs9268261	6	32310986	0.564516	-1.02082		rs417812	6	32974081	0.346154	-0.370456
rs4714075	6	37519372	0.768519	-1.07158		rs1555117	6	32311148	0.564516	-1.02082		rs408036	6	32974268	0.653846	-0.0646542
rs201737397	6	37519671	0.37963	-0.75884		rs3132954	6	32311459	0.548387	1.02608		rs2581	6	32974401	0.641026	0.0895294
rs6903953	6	37522668	0.550926	1.09475		rs4576282	6	32312796	0.435484	1.01416		rs6913008	6	32974843	0.807692	-1.78556
rs6942122	6	37522966	0.75	-0.0201903		rs4959094	6	32313136	0.564516	-1.07083		rs399604	6	32975014	0.346154	-0.22544
rs6938002	6	37526024	0.37037	-0.978334		rs4959025	6	32313143	0.435484	1.01416		rs365066	6	32975257	0.653846	-0.159499
rs6457996	6	37527673	0.541667	1.33242		rs4959026	6	32313461	0.564516	-1.07083		rs453779	6	32975381	0.461538	-0.819383
rs1891611	6	37527977	0.634259	0.748747		rs3117135	6	32313531	0.612903	0.317548		rs9276980	6	32975578	0.820513	-2.07072
rs9394437	6	37529834	0.731481	-0.309742		rs3117134	6	32313550	0.387097	-0.641541		rs743771	6	32976909	0.397436	0.275528
rs9394438	6	37532103	0.74537	-0.395058		rs3117131	6	32314594	0.387097	-0.641605		rs6911639	6	32978178	0.769231	-1.07081
rs6457998	6	37532727	0.546296	-0.95853		rs4959096	6	32314676	0.435484	0.983767		rs4713603	6	32979609	0.423077	0.184694
rs928349	6	37534942	0.944444	-1.02627		rs9268283	6	32315173	0.564516	-1.04285		rs4711313	6	32979746	0.576923	-0.592292
rs1034138	6	37535292	0.268519	1.10257		rs9268284	6	32315216	0.435484	0.983767		rs4713604	6	32979770	0.461538	-0.0347919
rs2395673	6	37535343	0.486111	-0.321772		rs9268285	6	32315557	0.564516	-1.37719		rs4486068	6	32980606	0.576923	-0.499787
rs6918266	6	37535476	0.314815	1.28825		rs9268286	6	32315593	0.564516	-1.37719		rs6457695	6	32980679	0.576923	-0.494022
rs9349045	6	37538529	0.726852	-1.009		rs910050	6	32315654	0.387097	-0.785597		rs6457698	6	32981221	0.423077	0.0804834
rs6899414	6	37539482	0.689815	-1.65895		rs969892	6	32316312	0.241935	1.05842		rs6457699	6	32981647	0.423077	0.082078
rs2797775	6	37541515	0.296296	1.0399		rs3117122	6	32316604	0.387097	-0.625879		rs4435981	6	32981682	0.423077	0.082078
rs4714079	6	37544439	0.694444	-0.292543		rs3117121	6	32316615	0.612903	0.301835		rs9276992	6	32981937	0.948718	-0.952296
rs804846	6	37547262	0.680556	-1.34612		rs2076542	6	32317127	0.564516	-1.09371		rs1476418	6	32982340	0.423077	-0.0121649
rs804847	6	37547513	0.324074	-0.292486		rs2076540	6	32317276	0.435484	0.905496		rs6457700	6	32982911	0.576923	-0.406655
rs6922223	6	37548744	0.384259	-0.901435		rs2076538	6	32317471	0.564516	-0.970805		rs2395304	6	32982921	0.423077	-0.0121649
rs72846526	6	37552618	0.87963	-0.736183		rs761188	6	32317973	0.612903	0.249367		rs2163472	6	32983375	0.423077	-0.0121649
rs1738457	6	37553195	0.583333	-0.422813		rs761187	6	32318036	0.564516	-1.10851		rs9276993	6	32983714	0.423077	-0.0195506
rs1776438	6	37553497	0.75	-2.34247		rs1265763	6	32319364	0.258065	0.487996		rs6935846	6	32984011	0.423077	-0.0138971
rs6925759	6	37554378	0.907407	0.241955		rs9268301	6	32319637	0.370968	2.65377		rs9276994	6	32984255	0.538462	-0.586569
rs1738443	6	37554917	0.587963	-0.666887		rs1265762	6	32321115	0.564516	1.27285		rs1367731	6	32985199	0.807692	-2.34524
rs2746439	6	37558561	0.476852	-0.505704		rs1265760	6	32321872	0.564516	1.21639		rs2395305	6	32985376	0.576923	-0.223561
rs1776442	6	37559282	0.694444	-1.31496		rs1265759	6	32322393	0.564516	1.21639		rs1346932	6	32985413	0.576923	-0.223561
rs2051072	6	37561865	0.75463	-1.72327		rs1265758	6	32323529	0.564516	1.21646		rs4713605	6	32985992	0.461538	0.446919
rs9470635	6	37562085	0.458333	0.866209		rs2206618	6	32324544	0.741935	-0.504473		rs6457701	6	32986573	0.461538	0.446919
rs2894413	6	37563079	0.62963	-0.739222		rs2223638	6	32324641	0.741935	-0.504473		rs6906636	6	32986677	0.423077	-0.429837
rs9369011	6	37563752	0.759259	-2.22532		rs9268302	6	32324817	0.741935	-0.504473		rs6906405	6	32986822	0.602564	-0.19079
rs10510137	6	37569632	0.712963	-1.15062		rs6907322	6	32324945	0.258065	0.283424		rs6933782	6	32986957	0.615385	-0.324769
rs804837	6	37571643	0.337963	-0.179409		rs6907226	6	32325138	0.258065	0.283424		rs423639	6	32987774	0.923077	0.64425
rs804838	6	37572021	0.657407	-0.0441476		rs6907757	6	32325358	0.854839	-1.00933		rs6457702	6	32988049	0.692308	-1.01703
rs10948010	6	42021539	0.199074	1.44524		rs6930477	6	32325399	0.741935	-0.510683		rs9296067	6	32988340	0.910256	-0.776284
rs6917299	6	42025058	0.444444	0.461892		rs3129908	6	32325707	0.564516	1.21331		rs9296068	6	32988695	0.576923	-0.540536
rs4714560	6	42026190	0.24537	1.1978		rs3129909	6	32325710	0.564516	1.21331		rs9276997	6	32989244	0.512821	0.234213
rs2493835	6	42038721	0.944444	1.23489		rs2395150	6	32326045	0.564516	1.21332		rs3130610	6	32989838	0.948718	-0.586242
rs72855245	6	42038767	0.949074	0.891423		rs9268303	6	32326165	0.258065	0.288444		rs2099239	6	32990601	0.5	-0.515218
rs7762770	6	42038925	0.226852	-0.245271		rs6904636	6	32327781	0.564516	1.21161		rs9277005	6	32990880	0.615385	-1.38685
rs9349215	6	42039487	0.486111	1.53284		rs9268314	6	32327839	0.741935	-0.508326		rs9277015	6	32993266	0.384615	1.05781
rs9349216	6	42041541	0.62037	0.884341		rs9268315	6	32327969	0.741935	-0.508326		rs3128941	6	32995962	0.564103	-0.0689369
rs72855254	6	42042035	0.888889	-0.93063		rs4389802	6	32328237	0.258065	0.287227		rs6933546	6	32996014	0.628205	-1.71867
rs3800286	6	42044945	0.731481	0.597597		rs3129911	6	32328403	0.564516	1.21092		rs6934257	6	32996217	0.602564	-1.32167
rs6906808	6	42047994	0.527778	2.33879		rs9268326	6	32330153	0.564516	-1.38145		rs6913838	6	32996295	0.512821	-0.948501
rs7745547	6	42048690	0.217593	-0.706656		rs9268330	6	32330306	0.258065	0.293956		rs6920606	6	32997674	0.487179	-1.05477
rs62415900	6	42052087	0.87963	-0.891525		rs7744155	6	32330430	0.741935	-0.515146		rs9277023	6	32997871	0.615385	-1.74796
rs9357387	6	42052577	0.648148	1.18121		rs9268333	6	32330651	0.564516	-1.38461		rs9277025	6	32998114	0.487179	-1.04529
rs2492935	6	42053778	0.291667	-1.21497		rs6415129	6	32330937	0.258065	0.288643		rs9277026	6	32998121	0.384615	1.22276
rs41271271	6	42054758	0.907407	0.0187956		rs2894250	6	32331002	0.693548	-0.546296		rs9277027	6	32998238	0.320513	1.88769
rs199775707	6	42055142	0.37037	-0.234252		rs6934200	6	32331069	0.564516	-1.38577		rs1431396	6	32998564	0.653846	0.0401653
rs11752119	6	42057495	0.824074	-0.308913		rs9268343	6	32331824	0.435484	1.35632		rs3130171	6	32998729	0.653846	0.0401653
rs59108770	6	42059823	0.824074	-0.308913		rs9268345	6	32331841	0.435484	1.35632		rs9277029	6	32998806	0.692308	-2.50667
rs7749023	6	42061733	0.587963	1.2608		rs12661244	6	32331991	0.887097	-1.82778		rs493835	6	33000143	0.589744	0.632826
rs78142593	6	42063611	0.925926	-0.0350843		rs9268347	6	32331998	0.258065	0.232709		rs380468	6	33001488	0.589744	0.764751
rs6458268	6	42068171	0.412037	-1.52491		rs9268350	6	32332564	0.741935	-0.45326		rs429073	6	33001735	0.705128	0.0911002
rs200582037	6	42068508	0.268519	-1.26273		rs9268357	6	32332996	0.564516	-1.41637		rs2858458	6	33003065	0.410256	-1.25797
rs4413610	6	42068975	0.768519	-0.0538582		rs3129921	6	32333093	0.435484	-1.4983		rs423196	6	33003562	0.294872	-0.292035
rs9471765	6	42077870	0.287037	-1.0132		rs3129922	6	32333098	0.564516	1.24182		rs382198	6	33004230	0.589744	0.799592
rs9471770	6	42081642	0.87963	0.621856		rs3129923	6	32333195	0.435484	-1.4983		rs141112	6	33004427	0.589744	0.803744
rs9462772	6	42084516	0.513889	-0.857756		rs9268361	6	32333243	0.258065	0.233005		rs444821	6	33004935	0.410256	-1.29573
rs55920178	6	42089982	0.902778	0.450732		rs9268363	6	32333410	0.435484	1.40082		rs439852	6	33005208	0.589744	0.803744
rs9471774	6	42094243	0.587963	-1.60171		rs9268364	6	32333425	0.741935	-0.439791		rs412065	6	33005273	0.589744	0.803744
rs9471776	6	42094614	0.50463	0.418737		rs9268365	6	32333439	0.741935	-0.439791		rs379569	6	33005600	0.410256	-1.29573
rs4714570	6	42098095	0.518519	0.939801		rs9268368	6	32333955	0.564516	-1.42609		rs406477	6	33005644	0.294872	-0.295731
rs4714571	6	42099076	0.476852	-0.955329		rs7769740	6	32334579	0.887097	-1.81474		rs426523	6	33005689	0.589744	0.8027
rs6933594	6	44459298	0.601852	0.801154		rs7770048	6	32334754	0.854839	-0.91983		rs9277052	6	33005932	0.679487	-0.158159
rs9395028	6	44463388	0.384259	0.820784		rs2073048	6	32335433	0.854839	-0.920005		rs9277053	6	33006222	0.320513	2.07837
rs10948141	6	44464104	0.587963	0.22173		rs2073046	6	32336074	0.435484	1.35941		rs663310	6	33006869	0.589744	0.778421
rs6458390	6	44469029	0.731481	-1.3284		rs6903816	6	32336517	0.258065	0.270371		rs393906	6	33007192	0.589744	0.787358
rs6919522	6	44469505	0.625	-1.77024		rs9268384	6	32336586	0.435484	1.24248		rs7774158	6	33007752	0.564103	-1.95344
rs9296440	6	44472854	0.712963	0.620267		rs2273017	6	32337630	0.580645	1.00941		rs441576	6	33008546	0.538462	0.474903
rs2145748	6	44473875	0.810185	-0.588402		rs3129942	6	32338283	0.774194	-1.11963		rs9277059	6	33008873	0.666667	-2.4636
rs11757334	6	44477192	0.810185	-0.815232		rs3129943	6	32338695	0.258065	0.475607		rs382626	6	33012405	0.551282	-1.83308
rs941983	6	44479950	0.458333	-0.289706		rs7763192	6	32338885	0.83871	-0.626073		rs3130174	6	33014050	0.74359	-1.4016
rs9472288	6	44483065	0.731481	0.0615335		rs2050190	6	32339076	0.629032	-1.37588		rs383887	6	33015419	0.371795	1.64163
rs9472294	6	44494470	0.819444	0.0331814		rs2076536	6	32339348	0.467742	0.115379		rs2567274	6	33016707	0.666667	-2.3878
rs9462995	6	44496950	0.865741	0.194499		rs6913309	6	32339840	0.725806	-0.877214		rs375912	6	33016728	0.666667	-2.3878
rs1883897	6	85054710	0.407407	0.40721		rs7758215	6	32345131	0.806452	-0.799771		rs2105929	6	33016887	0.679487	-2.55729
rs6928921	6	85062826	0.75	-0.053522		rs2894253	6	32345540	0.887097	-2.15776		rs3130175	6	33017082	0.75641	-0.319128
rs10952159	7	9362843	0.796296	0.68136		rs9268458	6	32350384	0.758065	-1.30007		rs430620	6	33017486	0.717949	-0.621728
rs17734397	7	21094423	0.736111	-0.336588		rs6930777	6	32351566	0.887097	-2.26832		rs3130177	6	33017502	0.858974	-0.920045
rs1981703	7	21099912	0.662037	0.440414		rs1555115	6	32354520	0.854839	-1.89682		rs453461	6	33018548	0.564103	-1.19567
rs4719642	7	21117480	0.611111	0.113247		rs1555114	6	32354629	0.806452	-0.94361		rs450745	6	33018726	0.320513	1.45984
rs4721975	7	21142665	0.865741	-0.369982		rs17423649	6	32357133	0.854839	-1.89604		rs9296069	6	33018957	0.897436	-1.95411
rs12700255	7	21150461	0.865741	-1.13548		rs17208629	6	32357397	0.854839	-1.89576		rs440841	6	33019643	0.410256	1.39958
rs10229457	7	22800800	0.615741	0.988845		rs17202259	6	32357489	0.854839	-1.89576		rs113119046	6	33021130	0.935897	0.125839
rs7793526	7	22805608	0.388889	-0.824893		rs12529106	6	32358008	0.806452	-0.941986		rs3130592	6	33023832	0.717949	0.187399
rs12701527	7	36794389	0.592593	-1.48011		rs12529107	6	32358011	0.790323	-1.28943		rs9277194	6	33023894	0.538462	-1.14391
rs13238297	7	36797854	0.592593	0.715928		rs17208650	6	32358113	0.854839	-1.86055		rs9277196	6	33023946	0.410256	1.05533
rs2392465	7	36800555	0.421296	2.38523		rs17208657	6	32358144	0.806452	-0.912445		rs3130183	6	33023996	0.487179	0.507377
rs888048	7	36800959	0.652778	0.403859		rs12525722	6	32358163	0.854839	-1.86044		rs61146968	6	33024762	0.820513	-0.614573
rs2098375	7	36802041	0.449074	1.97043		rs3117099	6	32358270	0.806452	0.645504		rs5875431	6	33025133	0.74359	-2.10067
rs2392466	7	36802137	0.592593	0.787688		rs17495612	6	32359431	0.806452	-0.267826		rs9380335	6	33025174	0.730769	0.475789
rs741304	7	36803000	0.574074	-2.4437		rs17423753	6	32360341	0.806452	-0.436415		rs2116260	6	33025440	0.948718	-0.725136
rs11771320	7	36804598	0.634259	-2.71886		rs3817969	6	32361388	0.806452	-0.496746		rs4551215	6	33025700	0.948718	-0.725136
rs10276012	7	36805549	0.291667	-0.150573		rs3817967	6	32361469	0.806452	-0.496746		rs6457709	6	33025953	0.525641	1.02373
rs1592495	7	36807236	0.546296	1.19106		rs4713523	6	32365971	0.225806	-0.0938483		rs7741912	6	33026087	0.730769	0.435202
rs10281171	7	36807381	0.453704	-1.3885		rs4713524	6	32366331	0.774194	-0.12214		rs2395309	6	33026246	0.730769	0.450123
rs918035	7	36808677	0.361111	2.28368		rs4248166	6	32366421	0.822581	-0.382265		rs34937821	6	33026553	0.730769	0.450123
rs4720219	7	36813863	0.824074	-0.332873		rs2294883	6	32367451	0.225806	-0.0991573		rs6457710	6	33029437	0.538462	0.461264
rs4723572	7	36819813	0.490741	1.40048		rs2294882	6	32367515	0.774194	-0.11676		rs9277335	6	33030324	0.512821	1.08967
rs55920735	7	36820149	0.666667	0.131068		rs2294881	6	32367604	0.774194	-0.11676		rs9469325	6	33030441	0.730769	0.423549
rs1582333	7	36821433	0.703704	0.401513		rs3817965	6	32367927	0.774194	-0.153558		rs9469329	6	33031602	0.730769	0.428646
rs7806624	7	36824655	0.787037	-0.0150834		rs3817963	6	32368087	0.241935	0.814327		rs17214519	6	33032188	0.730769	0.428646
rs7790608	7	36825122	0.615741	1.35709		rs3763304	6	32369355	0.822581	-0.456408		rs7905	6	33032975	0.75641	-0.0202463
rs2392467	7	36825290	0.25	-0.809144		rs4935352	6	32369886	0.822581	-0.456408		rs3077	6	33033022	0.730769	0.424686
rs10259514	7	36829705	0.300926	-0.677732		rs12529850	6	32370347	0.887097	-0.827466		rs7751953	6	33033351	0.74359	0.330166
rs12668091	7	36831723	0.671296	0.677713		rs3128935	6	32972404	0.935484	1.17883		rs67733930	6	33033630	0.730769	0.475155
rs6959985	7	36839561	0.791667	-0.101468		rs9276975	6	32973599	0.887097	-0.860573		rs9469331	6	33034785	0.730769	0.508367
rs6960795	7	36847304	0.824074	-0.208104		rs9276976	6	32973794	0.887097	-0.954942		rs9469332	6	33034876	0.730769	0.508367
rs4723578	7	36850396	0.847222	-0.176097		rs417812	6	32974081	0.290323	0.0974006		rs9469341	6	33035877	0.730769	0.515189
rs7787226	7	36851154	0.648148	1.04905		rs408036	6	32974268	0.709677	-0.301069		rs3179779	6	33035969	0.730769	0.515189
rs1592497	7	36852287	0.796296	-0.217853		rs2581	6	32974401	0.693548	-0.107581		rs3180554	6	33036177	0.730769	0.515189
rs4140981	7	36890612	0.805556	0.0646098		rs6913008	6	32974843	0.887097	-1.0765		rs3180553	6	33036210	0.730769	0.515189
rs10229146	7	147997875	0.458333	0.150072		rs399604	6	32975014	0.274194	0.386569		rs1042190	6	33036999	0.269231	-0.673923
rs1110038	7	148000692	0.240741	-0.494689		rs365066	6	32975257	0.725806	-0.609001		rs3830066	6	33037187	0.269231	-0.673923
rs1110144	7	148001291	0.759259	0.221782		rs453779	6	32975381	0.451613	-1.38253		rs36081724	6	33037265	0.730769	0.54422
rs6956705	7	148002581	0.912037	-0.290504		rs9276980	6	32975578	0.887097	-1.07465		rs1126542	6	33037424	0.730769	0.54422
rs11771834	7	148013853	0.296296	1.16639		rs86567	6	32976759	0.241935	0.862904		rs1042174	6	33037626	0.75641	0.164194
rs6946212	7	148015957	0.574074	-1.40973		rs743771	6	32976909	0.516129	1.95884		rs10214910	6	33037675	0.730769	0.602998
rs201967728	7	148019711	0.49537	-0.544672		rs6911639	6	32978178	0.83871	0.31214		rs2301224	6	33038369	0.730769	0.602998
rs10264551	7	148020020	0.805556	-0.00106214		rs4713603	6	32979609	0.387097	-0.811444		rs2301220	6	33038766	0.269231	-0.771176
rs1918298	7	148020500	0.5	0.395135		rs4711313	6	32979746	0.612903	0.487991		rs28452918	6	33039295	0.730769	0.602998
rs10273912	7	148022695	0.550926	-0.213669		rs13207475	6	32979878	0.887097	-0.917538		rs13196639	6	33039484	0.730769	0.602998
rs12704008	7	148023570	0.583333	-1.48616		rs4486068	6	32980606	0.612903	0.592894		rs9277341	6	33039625	0.5	1.1461
rs1918296	7	148024202	0.851852	-0.83004		rs6457695	6	32980679	0.612903	0.592588		rs13213149	6	33039686	0.730769	0.60828
rs12704010	7	148024817	0.365741	-0.00352556		rs6457698	6	32981221	0.387097	-0.915709		rs4640928	6	33040596	0.730769	0.67385
rs10435204	7	148029575	0.560185	-1.26914		rs6457699	6	32981647	0.387097	-0.914955		rs6914849	6	33040715	0.269231	-0.849648
rs7779793	7	148030828	0.671296	-0.784359		rs4435981	6	32981682	0.387097	-0.914955		rs9380336	6	33040736	0.730769	0.67385
rs11763534	7	148031568	0.287037	1.22137		rs34570277	6	32982017	0.887097	-0.915851		rs6914995	6	33040744	0.730769	0.67385
rs6950395	7	148031856	0.564815	-0.251088		rs1476418	6	32982340	0.387097	-0.909647		rs9380338	6	33040798	0.730769	0.67385
rs6975190	7	148031905	0.564815	-0.251088		rs6457700	6	32982911	0.612903	0.586506		rs1431399	6	33041034	0.269231	-0.849648
rs4726959	7	148032668	0.513889	-0.809946		rs2395304	6	32982921	0.387097	-0.909647		rs9357156	6	33041073	0.769231	-0.0513622
rs4460284	7	148033025	0.685185	-0.925183		rs2163472	6	32983375	0.387097	-0.909647		rs1431400	6	33041176	0.730769	0.669812
rs4373447	7	148033118	0.564815	-0.399972		rs13198486	6	32983632	0.887097	-0.921151		rs1431401	6	33041186	0.269231	-0.845176
rs12534543	7	148033625	0.564815	-0.399972		rs9276993	6	32983714	0.387097	-0.916633		rs987870	6	33042880	0.782051	-0.671008
rs1177935	7	148033848	0.634259	-1.07749		rs13216195	6	32983904	0.887097	-0.921151		rs2071351	6	33043930	0.730769	0.825928
rs1622900	7	148034146	0.564815	0.0584246		rs6935846	6	32984011	0.387097	-0.908465		rs2071353	6	33044257	0.75641	0.187983
rs1177933	7	148034245	0.435185	-0.246051		rs1367731	6	32985199	0.870968	-0.717546		rs2071354	6	33044388	0.782051	-0.405673
rs2373349	7	148034824	0.324074	-0.0737902		rs2395305	6	32985376	0.612903	0.685062		rs28449420	6	33045530	0.948718	-0.523291
rs886968	7	148034834	0.675926	-0.353995		rs1346932	6	32985413	0.612903	0.685062		rs7770418	6	33045659	0.884615	-0.473825
rs7792214	7	148036303	0.791667	0.126941		rs4713605	6	32985992	0.467742	0.844562		rs7754299	6	33045891	0.871795	0.735993
rs7809658	7	148036377	0.800926	0.486737		rs6457701	6	32986573	0.467742	0.844562		rs1431403	6	33047031	0.75641	1.33503
rs10271315	7	148037416	0.796296	-0.356645		rs6906636	6	32986677	0.387097	-1.15605		rs3135024	6	33047466	0.705128	2.6204
rs2897911	8	6396986	0.74537	0.60697		rs6906405	6	32986822	0.629032	0.586231		rs7760936	6	33047700	0.910256	-1.28292
rs1988762	8	6400005	0.75	0.758568		rs6933782	6	32986957	0.645161	0.333683		rs9277356	6	33048694	0.692308	1.8924
rs4478599	8	6402366	0.509259	-0.495386		rs6457702	6	32988049	0.725806	-0.603703		rs7770370	6	33048921	0.782051	0.502436
rs13250248	8	6402367	0.199074	0.182499		rs9296068	6	32988695	0.483871	-1.45487		rs928976	6	33049211	0.679487	2.0338
rs2515488	8	6403006	0.481481	0.458744		rs9276997	6	32989244	0.596774	0.718232		rs9277359	6	33050024	0.75641	0.986555
rs17553089	8	6404947	0.875	0.549406		rs13197513	6	32990121	0.870968	0.281463		rs9277378	6	33050279	0.230769	-0.975348
rs2442592	8	6405608	0.796296	1.29354		rs2099239	6	32990601	0.419355	-1.03044		rs9277380	6	33050369	0.230769	-1.16265
rs4840457	8	6408682	0.925926	0.994205		rs9277005	6	32990880	0.532258	-0.813227		rs9277384	6	33050463	0.910256	1.16347
rs2515497	8	6410379	0.851852	1.78537		rs3097648	6	32990970	0.870968	0.334088		rs9277386	6	33050499	0.769231	0.724506
rs3739391	8	6420534	0.851852	1.95137		rs13216530	6	32991460	0.887097	-0.173791		rs3128961	6	33050742	0.769231	0.724506
rs2442509	8	6421927	0.902778	1.63239		rs13217173	6	32991738	0.870968	0.303213		rs9277392	6	33050829	0.24359	-1.12589
rs56954299	8	6423528	0.907407	1.45422		rs9277015	6	32993266	0.467742	0.814407		rs9277394	6	33050970	0.24359	-1.12589
rs2959776	8	6427868	0.944444	0.817599		rs3128941	6	32995962	0.612903	0.480819		rs9277395	6	33051051	0.24359	-1.12589
rs2515516	8	6430340	0.861111	1.55826		rs6933546	6	32996014	0.532258	-0.922744		rs9277396	6	33051139	0.24359	-1.12589
rs7833581	8	6431666	0.907407	1.44253		rs6934257	6	32996217	0.516129	-0.784756		rs9277409	6	33051624	0.75641	0.923269
rs2959777	8	6433935	0.652778	0.797531		rs6913838	6	32996295	0.451613	-1.51366		rs9277410	6	33051640	0.75641	0.923269
rs2442589	8	6435402	0.685185	-0.0780558		rs6920606	6	32997674	0.387097	-1.1384		rs9277419	6	33051777	0.75641	0.923269
rs2922861	8	6435875	0.509259	0.558195		rs9277023	6	32997871	0.516129	-1.00303		rs9277421	6	33051820	0.24359	-1.12589
rs2442587	8	6436450	0.717593	-1.19437		rs9277025	6	32998114	0.419355	-1.40635		rs9277425	6	33051899	0.24359	-1.12589
rs2515518	8	6436661	0.722222	-1.2823		rs9277026	6	32998121	0.483871	0.893184		rs9277426	6	33051910	0.75641	0.923269
rs62496900	8	6436708	0.805556	-0.577462		rs493835	6	33000143	0.725806	1.14492		rs9277432	6	33052072	0.24359	-1.12589
rs2515521	8	6438242	0.597222	-1.77069		rs13202658	6	33000686	0.870968	0.0301566		rs9277437	6	33052250	0.24359	-1.12589
rs13280110	8	6438315	0.597222	-1.77069		rs13192294	6	33001423	0.870968	0.0301566		rs9277458	6	33053167	0.75641	0.923269
rs2922860	8	6439465	0.606481	0.173825		rs380468	6	33001488	0.725806	1.2285		rs9277462	6	33053271	0.75641	0.923269
rs2515525	8	6440927	0.768519	-0.814964		rs2858458	6	33003065	0.274194	-1.40991		rs9277463	6	33053307	0.75641	0.923269
rs4840473	8	6441437	0.907407	-0.580305		rs382198	6	33004230	0.725806	1.26267		rs9277464	6	33053352	0.782051	0.636534
rs17077619	8	6444373	0.231481	0.380223		rs141112	6	33004427	0.725806	1.26376		rs9277468	6	33053455	0.75641	0.96694
rs17077621	8	6444567	0.773148	-0.769894		rs444821	6	33004935	0.274194	-1.4614		rs9277469	6	33053468	0.75641	0.96694
rs2442581	8	6445786	0.694444	-0.979502		rs439852	6	33005208	0.725806	1.26376		rs9277471	6	33053682	0.75641	0.96694
rs3020245	8	6445800	0.532407	-0.947339		rs412065	6	33005273	0.725806	1.26376		rs9277472	6	33053723	0.75641	0.96694
rs3020246	8	6445827	0.541667	-1.02256		rs379569	6	33005600	0.274194	-1.4614		rs9277477	6	33053772	0.75641	0.96694
rs13255093	8	6447277	0.328704	1.33578		rs426523	6	33005689	0.725806	1.26133		rs9277479	6	33053789	0.75641	0.96694
rs2442579	8	6448049	0.282407	1.38035		rs9277052	6	33005932	0.741935	1.03314		rs9277480	6	33053812	0.217949	-0.808319
rs77263196	8	6448414	0.912037	-0.852266		rs663310	6	33006869	0.725806	1.23847		rs9277488	6	33053906	0.75641	0.966958
rs2959785	8	6450938	0.62963	-1.14184		rs393906	6	33007192	0.725806	1.23847		rs9277489	6	33053942	0.782051	0.636533
rs28575575	8	6453037	0.268519	0.352958		rs7774158	6	33007752	0.451613	-1.61911		rs9277492	6	33053982	0.75641	0.966894
rs11777882	8	6453371	0.666667	-1.57305		rs441576	6	33008546	0.580645	1.08663		rs9277515	6	33054268	0.75641	0.966894
rs3020249	8	6454104	0.347222	1.03247		rs382626	6	33012405	0.435484	-1.45726		rs9277533	6	33054721	0.75641	0.966894
rs2442573	8	6454442	0.296296	1.20002		rs3130174	6	33014050	0.709677	-0.376559		rs9277534	6	33054807	0.24359	-1.17421
rs2442572	8	6454559	0.574074	-1.09873		rs383887	6	33015419	0.5	1.65025		rs9277538	6	33055047	0.75641	0.966894
rs4841336	8	6455279	0.740741	-0.603954		rs2567274	6	33016707	0.564516	-1.30904		rs9277539	6	33055079	0.846154	1.21387
rs2922853	8	6455540	0.62037	-0.804138		rs375912	6	33016728	0.564516	-1.30904		rs9501255	6	33055098	0.910256	-1.34939
rs2922852	8	6455556	0.717593	-0.384538		rs2105929	6	33016887	0.580645	-1.44909		rs9277540	6	33055123	0.75641	1.05597
rs2922851	8	6455701	0.726852	-1.23436		rs430620	6	33017486	0.822581	0.411627		rs9277541	6	33055158	0.24359	-1.27286
rs2442569	8	6456430	0.666667	-0.466288		rs453461	6	33018548	0.516129	-0.767241		rs9277542	6	33055247	0.75641	1.05597
rs2442562	8	6458438	0.37963	-0.114432		rs450745	6	33018726	0.419355	1.18448		rs9277543	6	33055294	0.858974	-0.821989
rs2515543	8	6458562	0.569444	-0.415002		rs440841	6	33019643	0.596774	1.75837		rs9277546	6	33055346	0.75641	1.56607
rs11785507	8	6460877	0.564815	-0.405761		rs3128953	6	33020842	0.854839	0.756532		rs9277547	6	33055367	0.75641	1.56607
rs17077658	8	6461802	0.310185	0.948758		rs7763404	6	33020907	0.854839	0.756532		rs9277548	6	33055390	0.75641	1.56607
rs3020252	8	6463003	0.444444	-0.460031		rs7743129	6	33020929	0.854839	0.756532		rs9277549	6	33055419	0.75641	1.56607
rs2454518	8	6464034	0.847222	0.461336		rs113119046	6	33021130	0.919355	0.171429		rs9277550	6	33055487	0.75641	1.56607
rs62496920	8	6464724	0.736111	-0.492436		rs9277174	6	33023063	0.870968	0.515618		rs9277551	6	33055494	0.75641	1.56607
rs10089770	8	6464977	0.851852	0.334328		rs9277175	6	33023139	0.854839	0.899307		rs9277554	6	33055538	0.75641	1.56607
rs17556107	8	6467986	0.768519	-0.4639		rs9277178	6	33023191	0.854839	0.899307		rs3128963	6	33055780	0.75641	1.52613
rs3020254	8	6468542	0.736111	0.496479		rs3130592	6	33023832	0.774194	1.18243		rs3128964	6	33055818	0.75641	1.52613
rs1077701	8	6469600	0.625	1.13478		rs9277194	6	33023894	0.419355	-1.39536		rs3117229	6	33056069	0.782051	0.662348
rs3020257	8	6470650	0.768519	-0.277653		rs9277196	6	33023946	0.483871	0.793168		rs3130186	6	33056207	0.782051	0.662348
rs3020258	8	6471182	0.768519	-0.277653		rs3130183	6	33023996	0.548387	1.29678		rs3128968	6	33056253	0.782051	0.662348
rs13276344	8	6471526	0.384259	-1.76287		rs9380335	6	33025174	0.822581	0.475389		rs3117228	6	33056435	0.75641	1.41121
rs2959801	8	6472105	0.689815	0.575437		rs6457709	6	33025953	0.629032	1.13905		rs3091281	6	33056566	0.782051	0.662116
rs3020259	8	6472795	0.662037	0.969948		rs7741912	6	33026087	0.83871	0.112514		rs9277557	6	33056694	0.782051	0.662116
rs2959800	8	6473288	0.921296	1.42354		rs422544	6	33026110	0.645161	0.755745		rs9277560	6	33056738	0.871795	0.714655
rs2959799	8	6473715	0.634259	1.19077		rs2395309	6	33026246	0.822581	0.499902		rs9277561	6	33056749	0.871795	0.714655
rs2959798	8	6473746	0.634259	1.19077		rs34937821	6	33026553	0.822581	0.499902		rs9277565	6	33056897	0.871795	0.553604
rs2936501	8	6474136	0.638889	1.13771		rs6457710	6	33029437	0.645161	0.82871		rs9277566	6	33056916	0.75641	1.37772
rs2013938	8	6475904	0.587963	1.27731		rs9277335	6	33030324	0.612903	1.26059		rs9277567	6	33057013	0.871795	0.556399
rs1971314	8	6477605	0.62037	1.31897		rs9469325	6	33030441	0.83871	0.105826		rs9277568	6	33057055	0.75641	1.31434
rs2912010	8	6478986	0.625	1.27381		rs9469329	6	33031602	0.822581	0.470251		rs3130188	6	33057176	0.75641	1.31434
rs1057090	8	6479042	0.615741	1.35472		rs17214519	6	33032188	0.822581	0.470251		rs3091282	6	33057198	0.75641	1.31434
rs2912016	8	6479178	0.657407	0.85438		rs7905	6	33032975	0.822581	0.470251		rs3091283	6	33057213	0.846154	1.07396
rs2515559	8	6479432	0.300926	-0.810151		rs3077	6	33033022	0.822581	0.470251		rs3097650	6	33057440	0.769231	0.715563
rs751635	8	6481010	0.638889	1.27704		rs7751953	6	33033351	0.822581	0.467372		rs3117225	6	33057711	0.75641	1.34521
rs3739386	8	6481867	0.944444	0.815392		rs67733930	6	33033630	0.822581	0.467372		rs3097652	6	33057835	0.75641	1.34521
rs2278147	8	6484635	0.703704	0.199153		rs9469331	6	33034785	0.822581	0.492851		rs1367729	6	33058268	0.846154	1.10787
rs3020261	8	6484968	0.611111	1.47295		rs9469332	6	33034876	0.822581	0.492851		rs2395312	6	33058436	0.846154	1.10787
rs2448611	8	6484982	0.388889	-1.8878		rs9469341	6	33035877	0.822581	0.50246		rs3128972	6	33058774	0.846154	1.10787
rs3020263	8	6487449	0.708333	0.13386		rs3179779	6	33035969	0.822581	0.50246		rs2179919	6	33059262	0.846154	1.21182
rs3020264	8	6488577	0.291667	-0.409372		rs3180554	6	33036177	0.822581	0.50246		rs3128917	6	33059996	0.846154	0.994078
rs3020265	8	6488921	0.625	1.19016		rs3180553	6	33036210	0.822581	0.50246		rs3117222	6	33060949	0.846154	0.985314
rs2912065	8	6490665	0.527778	1.51927		rs36081724	6	33037265	0.822581	0.488226		rs3130190	6	33061690	0.846154	1.03589
rs2911974	8	6491035	0.523148	1.53654		rs1126542	6	33037424	0.822581	0.488226		rs3130191	6	33061871	0.846154	1.03589
rs76640252	8	6492167	0.916667	-0.255191		rs1042174	6	33037626	0.83871	0.171945		rs914351	6	37518181	0.217949	1.17125
rs2980656	8	6492381	0.523148	1.5444		rs10214910	6	33037675	0.822581	0.536881		rs4714075	6	37519372	0.807692	-0.53191
rs2980654	8	6493200	0.537037	1.37756		rs2301224	6	33038369	0.806452	0.889809		rs6903953	6	37522668	0.576923	0.488142
rs2042670	8	6493910	0.675926	0.370285		rs28452918	6	33039295	0.806452	0.819249		rs6942122	6	37522966	0.75641	-0.662163
rs2042668	8	6494383	0.49537	-1.91824		rs13196639	6	33039484	0.806452	0.819249		rs6938002	6	37526024	0.397436	-0.741716
rs2911991	8	6494655	0.523148	1.49171		rs9277341	6	33039625	0.612903	1.29891		rs6457996	6	37527673	0.551282	0.829964
rs2433146	8	6495316	0.851852	0.467449		rs13213149	6	33039686	0.806452	0.825668		rs1891611	6	37527977	0.576923	0.578983
rs2433148	8	6500244	0.856481	0.403115		rs9277342	6	33039804	0.83871	-1.43787		rs9394437	6	37529834	0.717949	-0.50547
rs1057091	8	6500544	0.703704	1.53594		rs4640928	6	33040596	0.806452	0.635407		rs2776895	6	37531253	0.935897	0.460246
rs61140485	8	6506118	0.856481	0.405402		rs9380336	6	33040736	0.806452	0.635407		rs9394438	6	37532103	0.705128	-0.84873
rs2912004	8	6507839	0.666667	0.625389		rs6914995	6	33040744	0.806452	0.635407		rs6457998	6	37532727	0.564103	-0.672593
rs11786695	8	6513180	0.486111	1.93736		rs9380338	6	33040798	0.806452	0.635407		rs928349	6	37534942	0.948718	-1.06959
rs11776597	8	6513475	0.597222	0.635168		rs9357156	6	33041073	0.887097	1.41483		rs1034138	6	37535292	0.24359	1.35906
rs1582728	8	6517040	0.560185	1.11594		rs1431400	6	33041176	0.806452	0.517449		rs2395673	6	37535343	0.525641	-0.297842
rs4291290	8	6517750	0.518519	1.62758		rs987870	6	33042880	0.83871	-0.209455		rs9349045	6	37538529	0.666667	-1.03163
rs10867020	8	6518191	0.541667	1.35224		rs2071351	6	33043930	0.806452	0.689555		rs2797775	6	37541515	0.25641	1.26994
rs13261134	8	6519152	0.453704	2.14364		rs2071353	6	33044257	0.83871	0.0151361		rs4714079	6	37544439	0.538462	-0.269279
rs13281444	8	6520628	0.662037	0.415906		rs2071354	6	33044388	0.83871	0.0151361		rs804846	6	37547262	0.794872	-2.16529
rs4841493	8	6521432	0.833333	0.694481		rs3135021	6	33045558	0.387097	-1.303		rs804847	6	37547513	0.423077	0.136541
rs2912009	8	6522703	0.277778	0.0586606		rs7770418	6	33045659	0.887097	-0.812711		rs6922223	6	37548744	0.448718	-0.129353
rs6993413	8	6524983	0.708333	-0.133929		rs7754299	6	33045891	0.854839	1.07946		rs72846526	6	37552618	0.833333	-1.74107
rs7012425	8	6525462	0.865741	-0.102266		rs1431403	6	33047031	0.725806	2.17264		rs1738457	6	37553195	0.474359	-0.97958
rs11137051	8	6527082	0.689815	0.479542		rs3135024	6	33047466	0.758065	1.58807		rs1776438	6	37553497	0.807692	-2.28122
rs11775232	8	6527846	0.462963	-1.92527		rs2567281	6	33047898	0.935484	3.98029		rs6904950	6	37553949	0.794872	-1.77522
rs17077835	8	6529048	0.898148	-1.03513		rs1042153	6	33048663	0.274194	-2.56509		rs6925759	6	37554378	0.935897	1.29968
rs11137053	8	6531541	0.824074	0.749031		rs9277356	6	33048694	0.709677	2.24717		rs9462332	6	37554427	0.205128	1.87567
rs7829282	8	6532224	0.296296	-0.460471		rs7770370	6	33048921	0.887097	2.19559		rs9462333	6	37554444	0.794872	-1.78681
rs12542460	8	6533966	0.513889	1.89938		rs928976	6	33049211	0.709677	2.20616		rs1738443	6	37554917	0.5	-1.00351
rs6559175	8	6534000	0.300926	-0.819331		rs112104961	6	33049881	0.854839	2.1969		rs2746439	6	37558561	0.564103	0.0890912
rs7820038	8	6534176	0.421296	-1.30948		rs9277359	6	33050024	0.725806	1.18872		rs1776442	6	37559282	0.730769	-1.21086
rs78804506	8	6534996	0.740741	0.0901867		rs9277378	6	33050279	0.274194	-1.38735		rs2051072	6	37561865	0.769231	-1.16852
rs11249937	8	9534392	0.810185	0.0327424		rs9277380	6	33050369	0.274194	-1.43086		rs9470635	6	37562085	0.410256	-0.377612
rs76491219	8	9593890	0.944444	-0.0379288		rs9277384	6	33050463	0.806452	1.06728		rs2894413	6	37563079	0.564103	-1.22803
rs7846023	8	9593924	0.944444	-0.0379288		rs9277386	6	33050499	0.725806	1.17066		rs9369011	6	37563752	0.794872	-1.90006
rs9644708	8	9600917	0.810185	0.0339749		rs3128961	6	33050742	0.725806	1.17066		rs804837	6	37571643	0.346154	-0.275786
rs12545912	8	9601699	0.810185	0.842663		rs9277392	6	33050829	0.290323	-1.57676		rs7773994	6	37572144	0.666667	-0.22135
rs33999374	8	104123306	0.851852	0.39748		rs9277394	6	33050970	0.290323	-1.57676		rs804827	6	37589950	0.923077	0.241577
rs983674	8	104124629	0.564815	-1.58929		rs9277395	6	33051051	0.290323	-1.57676		rs11967378	6	42018883	0.666667	-0.95026
rs12544792	8	104125489	0.333333	-0.585347		rs9277396	6	33051139	0.290323	-1.57676		rs10948010	6	42021539	0.307692	1.13333
rs1497455	8	104125807	0.537037	-1.40288		rs9277409	6	33051624	0.709677	1.38066		rs4714560	6	42026190	0.320513	1.04055
rs7832497	8	104126852	0.666667	0.43981		rs9277410	6	33051640	0.709677	1.38066		rs2493833	6	42034685	0.641026	-0.683258
rs9297330	8	104127468	0.75	0.0415046		rs9277419	6	33051777	0.709677	1.38066		rs12194513	6	42037167	0.948718	1.99842
rs10809748	9	12284611	0.217593	0.134746		rs9277421	6	33051820	0.290323	-1.57676		rs73733094	6	42038449	0.935897	1.943
rs1416581	9	12287727	0.736111	-0.267537		rs9277425	6	33051899	0.290323	-1.57676		rs2493835	6	42038721	0.948718	2.69616
rs11794979	9	12290837	0.74537	-0.397086		rs9277426	6	33051910	0.709677	1.38066		rs72855245	6	42038767	0.858974	-0.295409
rs2382323	9	12299200	0.231481	-0.382409		rs9277432	6	33052072	0.290323	-1.57676		rs7762770	6	42038925	0.294872	0.609836
rs7043787	9	12305664	0.203704	0.1402		rs9277437	6	33052250	0.290323	-1.57676		rs9349215	6	42039487	0.576923	0.684928
rs10809751	9	12317717	0.574074	0.38551		rs9277458	6	33053167	0.709677	1.38066		rs9349216	6	42041541	0.666667	0.105131
rs7040701	9	12318093	0.518519	1.00504		rs9277462	6	33053271	0.709677	1.38066		rs9471750	6	42044273	0.948718	-0.390659
rs10960592	9	12319300	0.708333	-0.539817		rs9277463	6	33053307	0.709677	1.38066		rs3800286	6	42044945	0.730769	-0.181737
rs6474701	9	12333231	0.518519	0.996431		rs9277464	6	33053352	0.725806	1.17507		rs3800288	6	42046079	0.205128	1.21368
rs16928719	9	12351464	0.865741	-0.982588		rs9277468	6	33053455	0.709677	1.40336		rs6906808	6	42047994	0.589744	1.18491
rs10960614	9	12352035	0.305556	0.178825		rs9277469	6	33053468	0.709677	1.40336		rs9357387	6	42052577	0.679487	0.0849868
rs10960615	9	12352439	0.388889	1.62788		rs9277471	6	33053682	0.709677	1.40336		rs2492935	6	42053778	0.205128	-0.863823
rs10960616	9	12352971	0.305556	-0.15723		rs9277472	6	33053723	0.709677	1.40336		rs199775707	6	42055142	0.397436	-0.24329
rs7863513	9	12352992	0.569444	0.620884		rs9277477	6	33053772	0.709677	1.40336		rs11752119	6	42057495	0.897436	-0.636011
rs1952692	9	12382539	0.361111	-0.281346		rs9277479	6	33053789	0.709677	1.40336		rs59108770	6	42059823	0.897436	-0.636011
rs10123440	9	12383180	0.217593	-0.414754		rs9277480	6	33053812	0.274194	-1.37389		rs7749023	6	42061733	0.679487	1.50356
rs1411941	9	12385280	0.634259	-0.109213		rs9277488	6	33053906	0.709677	1.40337		rs6458268	6	42068171	0.346154	-1.83203
rs10960651	9	12387112	0.773148	0.375184		rs9277489	6	33053942	0.725806	1.17507		rs200582037	6	42068508	0.282051	-1.70951
rs7469693	9	12387932	0.226852	-0.643546		rs9277492	6	33053982	0.709677	1.40333		rs4413610	6	42068975	0.833333	1.03102
rs1928868	9	12388022	0.773148	0.375184		rs9277515	6	33054268	0.709677	1.40333		rs9394865	6	42073958	0.948718	0.570303
rs13284701	9	12414965	0.75463	-0.635273		rs9277533	6	33054721	0.709677	1.40333		rs9471762	6	42074288	0.794872	0.342247
rs12683218	9	12421929	0.24537	0.326125		rs9277534	6	33054807	0.290323	-1.59913		rs9471765	6	42077870	0.282051	-1.57969
rs7856061	9	12433463	0.865741	-0.694363		rs9277538	6	33055047	0.709677	1.40333		rs4562136	6	42079789	0.833333	0.062071
rs7860071	9	12443586	0.296296	-0.10849		rs9277539	6	33055079	0.758065	0.956769		rs55920178	6	42089982	0.910256	0.737497
rs1537181	9	12445143	0.800926	-0.118753		rs9277540	6	33055123	0.709677	1.4503		rs4077070	6	42091569	0.897436	-0.983231
rs10756372	9	12448743	0.703704	-0.169492		rs9277541	6	33055158	0.290323	-1.64547		rs7759209	6	44452157	0.679487	0.932531
rs72700742	9	12450879	0.930556	-1.21459		rs9277542	6	33055247	0.709677	1.4503		rs10948140	6	44452422	0.307692	-1.10108
rs1331369	9	12465662	0.865741	0.33512		rs9277546	6	33055346	0.709677	1.44723		rs6932104	6	44455300	0.794872	0.537409
rs3780292	9	80075735	0.509259	0.0656882		rs9277547	6	33055367	0.709677	1.44723		rs73432292	6	44458410	0.910256	1.6748
rs3780293	9	80076247	0.685185	0.165521		rs9277548	6	33055390	0.709677	1.44723		rs6933594	6	44459298	0.602564	0.505076
rs3824405	9	80076442	0.703704	-0.133001		rs9277549	6	33055419	0.709677	1.44723		rs2396254	6	44460483	0.846154	-0.355449
rs7862678	9	80077675	0.356481	0.0561781		rs9277555	6	33055605	0.241935	-1.19161		rs9395028	6	44463388	0.397436	1.08731
rs734469	9	80077953	0.546296	-1.12447		rs9277560	6	33056738	0.774194	0.67879		rs10948141	6	44464104	0.615385	0.377911
rs734468	9	80078016	0.435185	-0.572426		rs9277561	6	33056749	0.774194	0.67879		rs72869671	6	44467261	0.897436	-0.696407
rs28587404	9	80079605	0.703704	0.412415		rs9277565	6	33056897	0.774194	0.577942		rs6919522	6	44469505	0.576923	-1.9762
rs200378604	9	80080487	0.324074	-1.25562		rs9277567	6	33057013	0.774194	0.578834		rs9296440	6	44472854	0.679487	0.557881
rs11145434	9	80080976	0.282407	-0.527175		rs3091283	6	33057213	0.758065	0.843155		rs2145748	6	44473875	0.858974	-0.636293
rs2165962	9	80081202	0.476852	-1.21065		rs3091284	6	33057244	0.774194	0.593565		rs11757334	6	44477192	0.858974	-0.872788
rs994362	9	80087031	0.50463	1.18231		rs3097651	6	33057651	0.774194	0.593547		rs941983	6	44479950	0.410256	-0.944807
rs7029884	9	80109669	0.476852	-1.09665		rs3117226	6	33057659	0.774194	0.593547		rs9472288	6	44483065	0.794872	0.116263
rs10781441	9	80110333	0.5	-1.40834		rs1367730	6	33058114	0.241935	-1.07496		rs9472294	6	44494470	0.820513	0.797503
rs2889774	9	80112213	0.314815	-0.742681		rs1367729	6	33058268	0.758065	0.872133		rs75011156	6	44496060	0.948718	-0.788004
rs7047853	9	80115740	0.486111	-0.903979		rs2395312	6	33058436	0.758065	0.872133		rs12209212	6	44499407	0.897436	-0.618249
rs7870781	9	110891494	0.657407	-0.791881		rs3128972	6	33058774	0.758065	0.872133		rs1535060	6	85043476	0.679487	-0.746913
rs7027772	9	110929605	0.643519	-0.696866		rs2179920	6	33058874	0.209677	-0.467859		rs13191052	6	85052572	0.871795	-1.22156
rs7022714	9	110950572	0.833333	1.21703		rs2179919	6	33059262	0.758065	0.912548		rs71570719	6	85055410	0.910256	-1.39017
rs34979687	9	110955816	0.888889	-0.210713		rs2281389	6	33059796	0.806452	0.831517		rs6928921	6	85062826	0.769231	-0.00204657
rs73519673	9	110956208	0.888889	-0.210713		rs3128917	6	33059996	0.758065	0.848324		rs2206990	6	85081470	0.846154	-1.3113
rs7111586	11	94859437	0.828704	-0.213285		rs3117222	6	33060949	0.758065	0.861578		rs2324578	6	85091805	0.858974	-0.08558
rs607666	11	94865011	0.837963	0.054286		rs3130189	6	33061229	0.806452	0.831078		rs4707047	6	85107468	0.679487	-0.944252
rs533669	11	94865068	0.837963	0.054286		rs3130190	6	33061690	0.758065	0.881084		rs883488	6	170412069	0.897436	1.19479
rs586421	11	94865334	0.458333	1.1801		rs3130191	6	33061871	0.758065	0.881084		rs61511089	6	170413981	0.948718	0.00460302
rs626246	11	94869435	0.837963	0.161119		rs3117221	6	33061947	0.225806	-0.822706		rs9460045	6	170414285	0.897436	0.913881
rs12099388	11	94872070	0.930556	-0.857323		rs3130195	6	33062581	0.758065	0.897431		rs9356682	6	170422610	0.820513	0.0618665
rs499172	11	94873625	0.523148	0.262923		rs3117219	6	33062587	0.758065	0.897431		rs10946292	6	170425521	0.820513	-0.0117922
rs650125	11	94874300	0.458333	1.13083		rs2395314	6	33062673	0.758065	0.897431		rs3013251	6	170431335	0.782051	-0.213546
rs496397	11	94877363	0.828704	0.0230387		rs3117218	6	33062715	0.806452	0.85095		rs6938545	6	170435570	0.782051	-0.617139
rs10765711	11	94879318	0.541667	0.0630674		rs2144016	6	33062822	0.758065	0.896887		rs13208036	6	170443478	0.794872	-0.0590384
rs75887387	11	94880125	0.814815	-0.239356		rs2144015	6	33062889	0.758065	0.896887		rs4582363	6	170445911	0.538462	0.376009
rs10831309	11	94881894	0.50463	-0.540631		rs2179916	6	33063196	0.758065	0.896887		rs3012361	6	170448999	0.333333	-0.233129
rs618249	11	94886460	0.634259	0.949534		rs3130197	6	33063272	0.758065	0.896887		rs10952159	7	9362843	0.769231	0.393488
rs496321	11	94886632	0.592593	0.967071		rs3130198	6	33063931	0.758065	0.906838		rs10241261	7	9377055	0.769231	-0.143872
rs473213	11	94886806	0.657407	0.771842		rs3117213	6	33064605	0.758065	0.906838		rs62441740	7	21097969	0.230769	2.54151
rs11601341	11	94887947	0.342593	-0.633722		rs7757520	6	33064786	0.758065	0.906838		rs1860875	7	21111643	0.538462	-1.42549
rs747249	11	130271647	0.351852	-1.53906		rs3117211	6	33065711	0.806452	0.932814		rs4719642	7	21117480	0.628205	0.0169931
rs4936099	11	130280725	0.37037	-1.94672		rs2395319	6	33067211	0.758065	0.878986		rs2390470	7	21122097	0.474359	-0.799561
rs2131535	11	130281488	0.212963	-0.748479		rs2395321	6	33067636	0.758065	0.878986		rs2390471	7	21122104	0.525641	-0.693822
rs10894195	11	130283749	0.606481	1.95343		rs3117242	6	33069893	0.758065	0.878986		rs971992	7	21140343	0.641026	0.171528
rs7106106	11	130284344	0.828704	-0.551368		rs3128923	6	33071322	0.758065	0.878986		rs6957036	7	21140823	0.641026	0.171528
rs2291347	11	130286766	0.5	2.26479		rs3117239	6	33071777	0.790323	0.235328		rs12701527	7	36794389	0.589744	-1.23224
rs3781761	11	130292845	0.791667	-0.301988		rs2064479	6	33072240	0.774194	0.607766		rs13238297	7	36797854	0.564103	0.959526
rs56063990	11	130293150	0.939815	-0.00795698		rs2064478	6	33072266	0.209677	-0.448174		rs60167024	7	36797882	0.948718	-0.166714
rs1552330	11	130293894	0.634259	1.33678		rs3130210	6	33072729	0.790323	0.236939		rs2392465	7	36800555	0.397436	1.4328
rs57451826	11	130294693	0.847222	-0.0378236		rs2064473	6	33073515	0.806452	0.912785		rs888048	7	36800959	0.628205	0.382082
rs73044822	11	130301560	0.773148	1.01486		rs3128928	6	33074612	0.854839	1.33309		rs2098375	7	36802041	0.410256	1.71182
rs35884319	11	130301659	0.361111	-1.80295		rs9394133	6	33079476	0.887097	0.468715		rs2392466	7	36802137	0.551282	0.742371
rs4936101	11	130305605	0.574074	1.6687		rs12211900	6	37510161	0.83871	-1.10943		rs741304	7	36803000	0.602564	-2.00994
rs903023	11	130307440	0.569444	1.74632		rs12211948	6	37510197	0.564516	0.706383		rs11981120	7	36804407	0.948718	-0.641391
rs10894199	11	130308879	0.782407	0.223206		rs12204908	6	37510344	0.564516	0.706383		rs10276012	7	36805549	0.307692	-0.168765
rs10791077	11	130309928	0.671296	1.0573		rs12200476	6	37513253	0.564516	0.657534		rs1592495	7	36807236	0.538462	1.20966
rs923075	11	130311545	0.638889	1.53778		rs12200759	6	37513711	0.83871	-1.05121		rs10281171	7	36807381	0.461538	-1.72618
rs2016043	11	130312065	0.75463	-0.173081		rs11755405	6	37514103	0.709677	-1.11563		rs12537281	7	36812593	0.897436	-1.04105
rs903020	11	130312803	0.791667	-0.747617		rs9296225	6	37514461	0.483871	-0.422528		rs4720219	7	36813863	0.820513	-0.0361732
rs7937715	11	130313181	0.75463	-0.0904704		rs10807185	6	37515493	0.435484	-0.15356		rs4723572	7	36819813	0.487179	0.768046
rs10736583	11	130313752	0.791667	-0.744679		rs6457993	6	37517485	0.564516	-0.0224716		rs55920735	7	36820149	0.679487	-0.15855
rs59473414	11	130313834	0.87963	0.697834		rs4714075	6	37519372	0.774194	-1.45115		rs1582333	7	36821433	0.679487	0.277434
rs7109513	11	130323805	0.62037	1.47731		rs2797784	6	37519400	0.887097	-0.186754		rs7806624	7	36824655	0.717949	-0.0588326
rs7112698	11	130330051	0.361111	-1.69853		rs201737397	6	37519671	0.387097	-0.678669		rs2392467	7	36825290	0.307692	-0.542662
rs11601847	11	130330518	0.773148	0.0380412		rs6925728	6	37522319	0.919355	-0.459379		rs7795594	7	36827835	0.230769	0.401858
rs10870643	13	31363683	0.685185	1.4055		rs6903953	6	37522668	0.612903	1.26125		rs10259514	7	36829705	0.307692	-0.408471
rs9315067	13	31370547	0.685185	0.785227		rs6942122	6	37522966	0.758065	0.301662		rs12668091	7	36831723	0.679487	0.189231
rs4769064	13	31371837	0.439815	-0.640121		rs1757185	6	37524986	0.919355	-0.646761		rs6950956	7	36838434	0.653846	0.056466
rs4769890	13	31371845	0.50463	0.852986		rs6938002	6	37526024	0.33871	-0.915157		rs6959985	7	36839561	0.794872	-0.309529
rs9517282	13	99059183	0.458333	-0.0559189		rs6457996	6	37527673	0.548387	1.50234		rs6960795	7	36847304	0.807692	-0.0585993
rs3742141	13	99059793	0.583333	0.348556		rs1891611	6	37527977	0.629032	1.02049		rs4723578	7	36850396	0.75641	-0.485254
rs2291176	13	99062686	0.587963	0.283856		rs9394437	6	37529834	0.790323	-0.340754		rs7787226	7	36851154	0.679487	0.179212
rs7996944	13	99078763	0.569444	-0.120015		rs9394438	6	37532103	0.774194	-0.152384		rs1592497	7	36852287	0.807692	0.0220054
rs3825435	13	99081097	0.648148	-0.268038		rs6457998	6	37532727	0.516129	-0.230778		rs6957318	7	36864355	0.24359	0.230501
rs3783010	13	99081505	0.75463	0.0703999		rs928349	6	37534942	0.903226	-0.671583		rs12671208	7	36890052	0.692308	0.354555
rs3783009	13	99081525	0.898148	-0.60458		rs1034138	6	37535292	0.290323	0.811699		rs1110038	7	148000692	0.217949	0.300677
rs1886091	13	99082874	0.666667	-0.450131		rs2395673	6	37535343	0.419355	-0.582152		rs1110144	7	148001291	0.782051	-0.364767
rs1886090	13	99082900	0.333333	0.0216647		rs6918266	6	37535476	0.33871	1.79718		rs6956705	7	148002581	0.935897	-0.625185
rs7331625	13	99084022	0.240741	0.0800686		rs9349045	6	37538529	0.774194	-0.754447		rs10264551	7	148020020	0.794872	-0.795028
rs11618969	13	99084044	0.638889	-1.54318		rs6899414	6	37539482	0.66129	-2.06774		rs1918296	7	148024202	0.833333	-1.17642
rs7333410	13	99084088	0.597222	-0.487708		rs2797775	6	37541515	0.306452	0.888822		rs77225056	7	148026959	0.833333	-1.1647
rs8000488	13	99084496	0.648148	-1.15591		rs4714079	6	37544439	0.725806	-0.193236		rs6950395	7	148031856	0.538462	0.142554
rs9517294	13	99085646	0.671296	0.425891		rs804846	6	37547262	0.709677	-1.29991		rs6975190	7	148031905	0.538462	0.142554
						rs804847	6	37547513	0.33871	-0.64579		rs4373447	7	148033118	0.538462	-0.0522528
						rs6922223	6	37548744	0.419355	-1.17424		rs12534543	7	148033625	0.538462	-0.0522528
						rs72846526	6	37552618	0.854839	0.572601		rs1622900	7	148034146	0.538462	0.258144
						rs1738457	6	37553195	0.596774	0.565904		rs1177933	7	148034245	0.461538	-0.71715
						rs6904950	6	37553949	0.725806	-2.05078		rs2515488	8	6403006	0.487179	-0.00777651
						rs6925759	6	37554378	0.903226	-1.10084		rs2442595	8	6404314	0.910256	2.25586
						rs9462332	6	37554427	0.274194	1.82012		rs17553089	8	6404947	0.910256	1.12417
						rs9462333	6	37554444	0.725806	-2.06178		rs2442592	8	6405608	0.769231	1.93945
						rs1738443	6	37554917	0.629032	0.32981		rs4840457	8	6408682	0.923077	2.16146
						rs2746439	6	37558561	0.387097	-0.821556		rs2515497	8	6410379	0.833333	3.14654
						rs2051072	6	37561865	0.693548	-1.70605		rs3739391	8	6420534	0.858974	2.45788
						rs9470635	6	37562085	0.516129	1.20075		rs2442509	8	6421927	0.884615	1.82725
						rs2894413	6	37563079	0.693548	-0.283251		rs56954299	8	6423528	0.935897	1.19051
						rs10510137	6	37569632	0.645161	-1.19772		rs2515516	8	6430340	0.846154	2.23357
						rs804837	6	37571643	0.419355	-0.274021		rs7833581	8	6431666	0.923077	1.46829
						rs804838	6	37572021	0.741935	0.0289349		rs2959777	8	6433935	0.628205	0.453008
						rs16890001	6	37582686	0.903226	-0.908202		rs2442589	8	6435402	0.666667	-0.24866
						rs2493835	6	42038721	0.935484	1.84685		rs2922861	8	6435875	0.423077	0.608675
						rs7762770	6	42038925	0.274194	0.0673466		rs2442587	8	6436450	0.692308	-1.17782
						rs9349215	6	42039487	0.435484	0.466225		rs2515518	8	6436661	0.666667	-0.899086
						rs9349216	6	42041541	0.564516	0.712459		rs62496900	8	6436708	0.75641	-1.26343
						rs3800286	6	42044945	0.629032	0.309154		rs2515521	8	6438242	0.705128	-2.20964
						rs3800288	6	42046079	0.209677	0.724174		rs13280110	8	6438315	0.705128	-2.20964
						rs6906808	6	42047994	0.467742	0.881918		rs2922860	8	6439465	0.576923	-0.176475
						rs62415900	6	42052087	0.822581	-0.812266		rs2515525	8	6440927	0.74359	-1.23972
						rs9357387	6	42052577	0.516129	1.019		rs4840473	8	6441437	0.910256	0.288638
						rs2492935	6	42053778	0.274194	-0.561124		rs17077619	8	6444373	0.294872	0.741298
						rs199775707	6	42055142	0.370968	0.038195		rs17077621	8	6444567	0.730769	-1.17675
						rs11752119	6	42057495	0.790323	-0.959225		rs2442581	8	6445786	0.653846	-1.01467
						rs59108770	6	42059823	0.790323	-0.959225		rs3020245	8	6445800	0.628205	-0.909998
						rs74917431	6	42059947	0.774194	-0.667179		rs3020246	8	6445827	0.628205	-0.909998
						rs9471759	6	42060835	0.774194	-0.667179		rs13255093	8	6447277	0.294872	2.07447
						rs7749023	6	42061733	0.532258	0.882802		rs2442579	8	6448049	0.307692	0.932357
						rs6458268	6	42068171	0.419355	-0.94898		rs77263196	8	6448414	0.923077	-0.319621
						rs200582037	6	42068508	0.225806	0.144307		rs2959785	8	6450938	0.705128	-1.81767
						rs4413610	6	42068975	0.774194	-0.98525		rs28575575	8	6453037	0.307692	0.227127
						rs9471765	6	42077870	0.241935	0.340627		rs11777882	8	6453371	0.692308	-1.6383
						rs9462772	6	42084516	0.629032	-0.473563		rs3020249	8	6454104	0.320513	1.00548
						rs4077070	6	42091569	0.83871	-1.02286		rs2442573	8	6454442	0.294872	1.71181
						rs74915337	6	42095276	0.83871	-0.917491		rs2442572	8	6454559	0.615385	-0.851899
						rs16871965	6	44450880	0.935484	0.639908		rs4841336	8	6455279	0.679487	-0.507527
						rs911984	6	44454333	0.822581	0.181088		rs2922853	8	6455540	0.641026	-0.940899
						rs6932104	6	44455300	0.790323	0.476933		rs2922852	8	6455556	0.679487	-0.497551
						rs73432292	6	44458410	0.919355	1.25763		rs2922851	8	6455701	0.679487	-0.969232
						rs6933594	6	44459298	0.66129	0.40742		rs2442570	8	6456370	0.910256	0.704935
						rs2396254	6	44460483	0.83871	0.671752		rs2442569	8	6456430	0.615385	-0.411729
						rs9395028	6	44463388	0.435484	0.532019		rs2442562	8	6458438	0.384615	0.105099
						rs10948141	6	44464104	0.612903	0.554745		rs2515543	8	6458562	0.551282	-0.217836
						rs58482754	6	44467817	0.83871	0.561664		rs11785507	8	6460877	0.538462	-0.145838
						rs6458390	6	44469029	0.806452	-0.885657		rs17077658	8	6461802	0.24359	1.95854
						rs6919522	6	44469505	0.564516	-0.988012		rs3020252	8	6463003	0.461538	-0.610993
						rs9296440	6	44472854	0.693548	0.996427		rs2454518	8	6464034	0.820513	0.568078
						rs2145748	6	44473875	0.83871	0.110147		rs62496920	8	6464724	0.74359	-0.654145
						rs11757334	6	44477192	0.83871	-0.186762		rs10089770	8	6464977	0.820513	0.420648
						rs941983	6	44479950	0.516129	-0.141418		rs17556107	8	6467986	0.769231	-0.586855
						rs12202213	6	44483052	0.322581	0.336146		rs3020254	8	6468542	0.846154	0.878489
						rs9472288	6	44483065	0.758065	0.384137		rs1077701	8	6469600	0.653846	0.702558
						rs2146347	6	44489714	0.645161	0.978974		rs3020257	8	6470650	0.858974	-0.107684
						rs11758473	6	44493348	0.629032	1.93902		rs3020258	8	6471182	0.846154	0.0755392
						rs9472294	6	44494470	0.83871	1.03833		rs13276344	8	6471526	0.320513	-1.21314
						rs9462995	6	44496950	0.854839	0.857137		rs2959801	8	6472105	0.74359	0.76892
						rs55938961	6	44497558	0.83871	1.10786		rs3020259	8	6472795	0.653846	1.30851
						rs62438535	6	44498186	0.596774	0.672108		rs2959800	8	6473288	0.858974	0.624439
						rs12209212	6	44499407	0.870968	-0.396678		rs2959799	8	6473715	0.641026	1.31341
						rs1040939	6	44513341	0.854839	-0.0653893		rs2959798	8	6473746	0.641026	1.31341
						rs1535060	6	85043476	0.806452	0.137479		rs2936501	8	6474136	0.641026	1.31341
						rs6928921	6	85062826	0.822581	0.363575		rs2013938	8	6475904	0.628205	1.4436
						rs6903593	6	85065248	0.403226	-1.88186		rs1971314	8	6477605	0.653846	1.18679
						rs6901000	6	85080622	0.274194	1.3336		rs2912010	8	6478986	0.679487	0.894834
						rs11756826	6	85085336	0.919355	-0.194137		rs1057090	8	6479042	0.679487	0.894834
						rs10455146	6	85089511	0.887097	1.00059		rs2912016	8	6479178	0.692308	0.756067
						rs2324578	6	85091805	0.887097	1.00059		rs2515559	8	6479432	0.217949	-0.0532964
						rs6454367	6	85101180	0.306452	-0.0787169		rs751635	8	6481010	0.641026	1.50286
						rs11759310	6	85103530	0.274194	0.679957		rs3739386	8	6481867	0.884615	-0.00665738
						rs4707045	6	85106994	0.419355	-1.05444		rs2278147	8	6484635	0.74359	0.410876
						rs62450361	6	85111047	0.806452	1.91909		rs3020261	8	6484968	0.628205	1.4834
						rs2023558	6	85111127	0.709677	-0.363994		rs2448611	8	6484982	0.397436	-1.92277
						rs13216839	6	170403709	0.935484	0.291641		rs3020263	8	6487449	0.75641	0.12216
						rs6456234	6	170409966	0.935484	0.743889		rs3020264	8	6488577	0.24359	-0.238621
						rs13210275	6	170427509	0.370968	-0.317835		rs3020265	8	6488921	0.641026	1.07921
						rs3013257	6	170445169	0.5	0.541748		rs2912065	8	6490665	0.525641	1.5979
						rs2311179	6	170445784	0.66129	-0.5956		rs2911974	8	6491035	0.538462	1.4656
						rs9366130	6	170445870	0.516129	0.173229		rs76640252	8	6492167	0.884615	-1.02914
						rs4582363	6	170445911	0.516129	0.40187		rs2980656	8	6492381	0.538462	1.34394
						rs719960	6	170450340	0.5	0.494961		rs2980654	8	6493200	0.487179	1.59671
						rs3012367	6	170452614	0.483871	-0.406356		rs2042670	8	6493910	0.74359	-0.0603851
						rs2291755	6	170461899	0.516129	0.428908		rs2042668	8	6494383	0.512821	-2.04836
						rs12702890	7	9344172	0.5	0.76128		rs2911991	8	6494655	0.538462	1.4784
						rs10272334	7	9350385	0.709677	0.289498		rs2433146	8	6495316	0.75641	0.193405
						rs6961903	7	9353334	0.806452	-0.109262		rs1057091	8	6500544	0.615385	1.32222
						rs10952159	7	9362843	0.725806	0.233897		rs61140485	8	6506118	0.846154	0.462532
						rs10241261	7	9377055	0.741935	-0.246498		rs2912004	8	6507839	0.782051	0.151427
						rs7788248	7	14905838	0.870968	1.14675		rs11786695	8	6513180	0.551282	1.81904
						rs2893029	7	21096695	0.33871	0.580911		rs11776597	8	6513475	0.679487	0.761346
						rs10275129	7	21096914	0.725806	-0.180312		rs1582728	8	6517040	0.666667	0.955134
						rs2159851	7	21103691	0.33871	0.375853		rs7815512	8	6517743	0.910256	0.564619
						rs4719639	7	21108002	0.725806	-0.134175		rs4291290	8	6517750	0.615385	1.5362
						rs12690773	7	21109645	0.725806	-0.134175		rs10867020	8	6518191	0.589744	1.72913
						rs10257588	7	21110130	0.725806	-0.134175		rs13261134	8	6519152	0.512821	2.4999
						rs13228677	7	21111223	0.806452	-0.080803		rs13281444	8	6520628	0.666667	1.4304
						rs1558481	7	21112893	0.725806	-1.66105		rs2912009	8	6522703	0.217949	-0.15789
						rs1558480	7	21113350	0.725806	-1.66105		rs6993413	8	6524983	0.782051	0.0492684
						rs10215875	7	21129084	0.83871	-0.0647415		rs11137051	8	6527082	0.782051	-0.0459183
						rs17735452	7	21130794	0.854839	-0.294539		rs11775232	8	6527846	0.410256	-2.47181
						rs6461536	7	21131807	0.5	1.00757		rs7829282	8	6532224	0.217949	-0.0431855
						rs201517509	7	21134546	0.790323	-1.85815		rs7845960	8	6532414	0.910256	0.608295
						rs17735470	7	21135638	0.903226	-1.21812		rs12542460	8	6533966	0.576923	1.87237
						rs1860874	7	21138431	0.790323	-1.97598		rs6559175	8	6534000	0.24359	-0.432047
						rs971992	7	21140343	0.596774	-0.0426196		rs7820038	8	6534176	0.333333	-1.25744
						rs6957036	7	21140823	0.580645	0.0464957		rs78804506	8	6534996	0.782051	0.199816
						rs4721975	7	21142665	0.887097	-0.579055		rs2936516	8	6535422	0.692308	1.06421
						rs10950838	7	21143998	0.354839	0.503985		rs13265363	8	9422926	0.871795	0.543887
						rs12700255	7	21150461	0.887097	-0.782947		rs4610751	8	9452088	0.820513	0.702634
						rs2390474	7	21156235	0.435484	-0.489371		rs62493913	8	9464309	0.910256	-0.392584
						rs12532292	7	21158948	0.209677	1.63387		rs13250838	8	9526345	0.897436	0.118674
						rs9655209	7	21160678	0.774194	-1.29329		rs4427176	8	9533399	0.897436	-0.254765
						rs17679859	7	21161819	0.790323	-1.87663		rs9644708	8	9600917	0.820513	-0.454719
						rs10250250	7	21163036	0.612903	0.739024		rs1110114	8	104098651	0.858974	-1.32346
						rs4721981	7	21164766	0.629032	0.256663		rs2454039	8	104102910	0.897436	-2.16975
						rs7782230	7	21166345	0.790323	-1.87631		rs2454025	8	104116112	0.666667	-2.14091
						rs17143912	7	21168014	0.919355	-0.168179		rs979671	8	104117437	0.397436	-0.876977
						rs12538434	7	21178262	0.870968	-0.868929		rs6983249	8	104118184	0.730769	-0.698782
						rs41470452	7	33587544	0.935484	-0.0170933		rs72669393	8	104118331	0.948718	-0.310882
						rs12701527	7	36794389	0.516129	-0.380627		rs6983777	8	104118566	0.487179	-1.08801
						rs13238297	7	36797854	0.596774	0.837748		rs16870106	8	104121049	0.948718	0.0864276
						rs12538037	7	36799721	0.741935	-0.394182		rs10111377	8	104121210	0.717949	-0.0797803
						rs2392465	7	36800555	0.451613	0.766129		rs2515173	8	104121274	0.628205	0.336662
						rs888048	7	36800959	0.629032	0.297498		rs2047377	8	104121862	0.666667	-0.141055
						rs2098375	7	36802041	0.435484	0.847171		rs16870112	8	104122246	0.935897	-0.00328259
						rs2392466	7	36802137	0.629032	0.423564		rs10109704	8	104122497	0.717949	-0.913011
						rs741304	7	36803000	0.580645	-1.03217		rs964166	8	104122683	0.320513	0.762452
						rs11771320	7	36804598	0.612903	-2.37317		rs33999374	8	104123306	0.782051	-0.140387
						rs1592495	7	36807236	0.548387	1.11845		rs983674	8	104124629	0.448718	-1.68962
						rs10281171	7	36807381	0.451613	-1.36427		rs12544792	8	104125489	0.24359	-0.15866
						rs918035	7	36808677	0.387097	1.98197		rs1497455	8	104125807	0.423077	-1.47328
						rs12537281	7	36812593	0.870968	-0.811916		rs7832497	8	104126852	0.75641	0.272537
						rs4723572	7	36819813	0.516129	1.16456		rs10809748	9	12284611	0.230769	0.230643
						rs55920735	7	36820149	0.677419	-0.113091		rs36050750	9	12285447	0.897436	0.783381
						rs7790608	7	36825122	0.5	0.825193		rs1416581	9	12287727	0.769231	-0.338546
						rs12668091	7	36831723	0.596774	0.20946		rs11794979	9	12290837	0.769231	-0.338546
						rs10951500	7	36851426	0.306452	1.17237		rs7031915	9	12297444	0.897436	0.795517
						rs6969810	7	36868010	0.354839	0.638154		rs9919013	9	12300395	0.935897	2.09534
						rs4723581	7	36870228	0.564516	0.0832896		rs2150097	9	12300716	0.448718	-2.4858
						rs6946212	7	148015957	0.532258	-0.151625		rs10809751	9	12317717	0.730769	0.148522
						rs201967728	7	148019711	0.516129	-0.0194598		rs7040701	9	12318093	0.628205	1.32391
						rs1918298	7	148020500	0.483871	-0.12655		rs10960592	9	12319300	0.782051	-0.634688
						rs12704008	7	148023570	0.548387	-0.203725		rs7854641	9	12327584	0.923077	1.21046
						rs10435204	7	148029575	0.516129	0.0454012		rs6474701	9	12333231	0.641026	1.13346
						rs1177935	7	148033848	0.629032	-1.07866		rs950850	9	12347681	0.910256	0.530959
						rs2373349	7	148034824	0.387097	-0.0960086		rs1928873	9	12350564	0.487179	1.57915
						rs886968	7	148034834	0.612903	-0.229721		rs7869172	9	12350993	0.935897	0.769119
						rs10277969	7	148035192	0.290323	-0.68499		rs4741220	9	12351048	0.807692	-0.711704
						rs1177929	7	148035676	0.258065	-0.407139		rs16928719	9	12351464	0.935897	0.760792
						rs7792214	7	148036303	0.854839	0.475564		rs10960614	9	12352035	0.217949	0.956416
						rs7809658	7	148036377	0.854839	0.475564		rs10960615	9	12352439	0.487179	1.63286
						rs10271315	7	148037416	0.854839	0.498849		rs10960616	9	12352971	0.217949	0.752012
						rs10278502	7	148044472	0.870968	0.149808		rs7863513	9	12352992	0.589744	0.74981
						rs2922870	8	6398749	0.612903	-0.022676		rs1331351	9	12356314	0.782051	-0.281989
						rs2959820	8	6398938	0.758065	-1.03461		rs4628342	9	12359563	0.5	1.06837
						rs1988762	8	6400005	0.612903	0.369709		rs75908443	9	12359984	0.923077	-0.128424
						rs2515486	8	6400081	0.758065	-0.680314		rs1412074	9	12363134	0.564103	0.489384
						rs2515487	8	6400448	0.758065	-0.806406		rs12338989	9	12364718	0.564103	0.489384
						rs7842402	8	6401019	0.774194	-0.278569		rs1929425	9	12367988	0.525641	-1.47624
						rs4478599	8	6402366	0.467742	-0.809048		rs10809762	9	12370395	0.525641	-1.59907
						rs2515488	8	6403006	0.564516	0.613701		rs1331367	9	12381912	0.923077	-0.15836
						rs2442592	8	6405608	0.83871	2.10408		rs1952692	9	12382539	0.230769	0.829901
						rs2515497	8	6410379	0.870968	1.8429		rs10123440	9	12383180	0.294872	-0.179293
						rs3739391	8	6420534	0.903226	1.88965		rs1411941	9	12385280	0.74359	-0.629367
						rs2442509	8	6421927	0.935484	1.23358		rs10960651	9	12387112	0.679487	0.143354
						rs2515516	8	6430340	0.919355	1.28501		rs7469693	9	12387932	0.307692	-0.362026
						rs7833581	8	6431666	0.935484	0.874723		rs1928868	9	12388022	0.692308	-0.0117339
						rs2959777	8	6433935	0.709677	0.154689		rs1999220	9	12394936	0.692308	0.14081
						rs2442589	8	6435402	0.677419	-0.27227		rs76271044	9	12395379	0.307692	-0.503029
						rs2922861	8	6435875	0.451613	0.0179084		rs1360461	9	12397405	0.692308	0.14081
						rs2442587	8	6436450	0.709677	-1.2467		rs2777007	9	12397876	0.24359	0.731236
						rs2515518	8	6436661	0.693548	-1.2102		rs11791174	9	12398149	0.923077	-0.352436
						rs62496900	8	6436708	0.758065	-0.78169		rs1331346	9	12404591	0.75641	-0.900169
						rs2515521	8	6438242	0.612903	-1.27654		rs10116714	9	12407578	0.75641	-0.900169
						rs13280110	8	6438315	0.612903	-1.27654		rs13284701	9	12414965	0.769231	-0.57504
						rs2922860	8	6439465	0.645161	-0.589056		rs12683218	9	12421929	0.217949	0.685559
						rs2515525	8	6440927	0.725806	-0.623089		rs10491747	9	12425767	0.551282	0.588379
						rs4840473	8	6441437	0.935484	-0.0302742		rs7860071	9	12443586	0.371795	-0.341839
						rs17077619	8	6444373	0.290323	0.304306		rs1537181	9	12445143	0.871795	-0.263686
						rs17077621	8	6444567	0.725806	-0.739066		rs10756372	9	12448743	0.628205	-0.0281643
						rs2442581	8	6445786	0.677419	-1.4716		rs1982295	9	80069828	0.448718	0.476545
						rs3020245	8	6445800	0.596774	-0.154816		rs1547190	9	80075134	0.551282	-0.865479
						rs3020246	8	6445827	0.612903	-0.724298		rs3780292	9	80075735	0.487179	0.105691
						rs13255093	8	6447277	0.322581	1.20487		rs3780293	9	80076247	0.564103	0.219422
						rs2442579	8	6448049	0.306452	1.46035		rs3824405	9	80076442	0.615385	-0.0235677
						rs77263196	8	6448414	0.935484	-0.118333		rs7862678	9	80077675	0.435897	0.580085
						rs2959785	8	6450938	0.677419	-1.45888		rs734469	9	80077953	0.487179	-1.02972
						rs28575575	8	6453037	0.274194	0.445106		rs734468	9	80078016	0.358974	-0.537731
						rs11777882	8	6453371	0.66129	-1.31971		rs28587404	9	80079605	0.628205	-0.0628919
						rs3020249	8	6454104	0.33871	0.990519		rs200378604	9	80080487	0.435897	-0.902297
						rs2442573	8	6454442	0.322581	1.13443		rs11145434	9	80080976	0.346154	-0.14722
						rs2442572	8	6454559	0.629032	-1.02487		rs2165962	9	80081202	0.538462	-1.13647
						rs4841336	8	6455279	0.725806	-0.564226		rs990000	9	80086534	0.884615	-1.53942
						rs2922853	8	6455540	0.725806	-0.523387		rs994362	9	80087031	0.461538	0.804333
						rs2922852	8	6455556	0.709677	-0.527631		rs7029884	9	80109669	0.512821	-0.72973
						rs2922851	8	6455701	0.758065	-0.443882		rs10781441	9	80110333	0.564103	-1.2548
						rs2442569	8	6456430	0.612903	-0.524997		rs2889774	9	80112213	0.410256	-0.124827
						rs2442562	8	6458438	0.387097	0.186475		rs7047853	9	80115740	0.525641	-0.620867
						rs2515543	8	6458562	0.596774	0.0400861		rs7047335	9	80122571	0.538462	-0.907287
						rs17631450	8	6459642	0.225806	0.807192		rs6560604	9	80124780	0.461538	0.821352
						rs11785507	8	6460877	0.564516	0.201742		rs7041488	9	80124810	0.474359	0.895634
						rs17077658	8	6461802	0.241935	1.62938		rs7852777	9	80124903	0.615385	-0.0650847
						rs3020252	8	6463003	0.419355	-0.749876		rs11789010	9	80129910	0.858974	-0.845076
						rs2454518	8	6464034	0.725806	0.26792		rs487887	9	110895527	0.320513	-0.223839
						rs62496920	8	6464724	0.854839	0.00448942		rs516327	9	110896340	0.320513	-0.223839
						rs10089770	8	6464977	0.774194	-0.132715		rs520093	9	110896775	0.435897	-1.37277
						rs17556107	8	6467986	0.806452	1.06772		rs595811	9	110896828	0.564103	0.904591
						rs3020254	8	6468542	0.806452	1.66899		rs567032	9	110905570	0.333333	-0.458046
						rs1077701	8	6469600	0.677419	1.13293		rs637397	9	110905812	0.525641	-1.37672
						rs3020257	8	6470650	0.870968	0.255093		rs566510	9	110911435	0.512821	-1.30195
						rs3020258	8	6471182	0.870968	0.255093		rs614851	9	110917627	0.294872	0.267717
						rs13276344	8	6471526	0.322581	-1.47942		rs525803	9	110923883	0.474359	1.0383
						rs2959801	8	6472105	0.758065	0.388195		rs687992	9	110929030	0.282051	0.497911
						rs3020259	8	6472795	0.677419	1.38957		rs7027772	9	110929605	0.74359	-0.602563
						rs2959800	8	6473288	0.919355	0.157939		rs637635	9	110939597	0.474359	0.915734
						rs2959799	8	6473715	0.645161	1.45795		rs558016	9	110941382	0.769231	-0.37136
						rs2959798	8	6473746	0.645161	1.45795		rs666303	9	110941390	0.641026	-0.887213
						rs2936501	8	6474136	0.645161	1.45795		rs10979263	9	110943815	0.935897	0.295405
						rs2013938	8	6475904	0.629032	1.61881		rs7873969	9	110944648	0.935897	0.295405
						rs1971314	8	6477605	0.645161	1.42466		rs10816639	9	110945927	0.935897	0.295405
						rs2912010	8	6478986	0.612903	1.52419		rs472105	9	110946255	0.807692	-0.011468
						rs1057090	8	6479042	0.612903	1.52419		rs553333	9	110947155	0.807692	-0.0127153
						rs2912016	8	6479178	0.629032	1.34126		rs10816641	9	110947992	0.935897	0.166727
						rs2515559	8	6479432	0.306452	-0.960665		rs864145	9	110948023	0.807692	0.00234292
						rs751635	8	6481010	0.629032	1.53986		rs10816642	9	110950488	0.935897	0.389234
						rs3739386	8	6481867	0.903226	0.833214		rs7022714	9	110950572	0.782051	0.561647
						rs2278147	8	6484635	0.66129	0.827113		rs556399	9	110955288	0.564103	-0.0106517
						rs3020261	8	6484968	0.580645	1.49534		rs569859	9	110959588	0.551282	0.188803
						rs2448611	8	6484982	0.419355	-1.77373		rs838012	9	110969777	0.641026	-0.400625
						rs3020263	8	6487449	0.66129	0.829701		rs501345	9	110977231	0.525641	-1.14187
						rs3020264	8	6488577	0.33871	-1.15207		rs655655	9	110977335	0.525641	-1.14187
						rs3020265	8	6488921	0.580645	1.41756		rs73519690	9	110977528	0.833333	-0.184528
						rs2912065	8	6490665	0.467742	1.02134		rs7026619	9	110978841	0.217949	-0.189446
						rs2911974	8	6491035	0.451613	1.13891		rs672586	9	110978859	0.346154	-0.691056
						rs76640252	8	6492167	0.903226	-0.635987		rs605576	9	124376589	0.474359	0.715004
						rs2980656	8	6492381	0.451613	1.09792		rs1984035	9	124379788	0.410256	-0.240202
						rs2980654	8	6493200	0.467742	0.970021		rs2789876	9	124383244	0.5	0.628023
						rs2042670	8	6493910	0.645161	0.693743		rs566547	9	124386179	0.474359	0.634194
						rs2042668	8	6494383	0.564516	-1.26759		rs402479	11	72286156	0.935897	1.45737
						rs2911991	8	6494655	0.451613	1.11686		rs11021048	11	94855879	0.910256	0.736028
						rs2433146	8	6495316	0.806452	1.08498		rs7111586	11	94859437	0.794872	-0.710412
						rs2433148	8	6500244	0.806452	1.08498		rs607666	11	94865011	0.794872	-1.01506
						rs1057091	8	6500544	0.580645	1.62284		rs533669	11	94865068	0.794872	-1.01506
						rs2433150	8	6502152	0.241935	-0.486045		rs586421	11	94865334	0.435897	0.512827
						rs61140485	8	6506118	0.822581	1.15745		rs626246	11	94869435	0.807692	-0.910007
						rs2912004	8	6507839	0.806452	0.558275		rs499172	11	94873625	0.461538	0.222503
						rs11786695	8	6513180	0.483871	1.11737		rs650125	11	94874300	0.423077	0.543732
						rs11776597	8	6513475	0.677419	0.654482		rs7105821	11	94877800	0.948718	-0.804143
						rs1582728	8	6517040	0.66129	0.872786		rs10765711	11	94879318	0.474359	-0.169738
						rs7815512	8	6517743	0.870968	0.085817		rs75887387	11	94880125	0.74359	-0.685047
						rs4291290	8	6517750	0.5	2.03487		rs10831309	11	94881894	0.576923	-0.53346
						rs10867020	8	6518191	0.532258	1.769		rs618249	11	94886460	0.602564	0.516296
						rs13261134	8	6519152	0.435484	1.64621		rs496321	11	94886632	0.564103	0.754091
						rs13281444	8	6520628	0.677419	0.677944		rs473213	11	94886806	0.641026	0.321697
						rs4841493	8	6521432	0.709677	0.938001		rs472408	11	94886878	0.948718	-0.701613
						rs6993413	8	6524983	0.822581	-0.322694		rs11601341	11	94887947	0.410256	-0.219324
						rs7012425	8	6525462	0.854839	0.197622		rs747249	11	130271647	0.269231	-0.609482
						rs11137051	8	6527082	0.790323	-0.468084		rs4936099	11	130280725	0.294872	-1.2183
						rs11775232	8	6527846	0.467742	-2.11671		rs2131535	11	130281488	0.230769	-0.830748
						rs17077835	8	6529048	0.870968	0.197447		rs10894194	11	130281735	0.858974	-0.295133
						rs7839960	8	6531241	0.258065	-0.88088		rs10894195	11	130283749	0.602564	1.11513
						rs11137053	8	6531541	0.741935	0.675449		rs2291347	11	130286766	0.525641	2.25962
						rs7845960	8	6532414	0.854839	0.293725		rs12576846	11	130288150	0.923077	1.64004
						rs12542460	8	6533966	0.483871	1.32723		rs3781761	11	130292845	0.846154	0.152837
						rs6559175	8	6534000	0.209677	0.125698		rs56063990	11	130293150	0.923077	0.431032
						rs7820038	8	6534176	0.370968	-1.64045		rs1552330	11	130293894	0.705128	1.53903
						rs78804506	8	6534996	0.83871	-0.0319708		rs73044813	11	130294327	0.935897	0.167653
						rs7825811	8	6535046	0.935484	0.577859		rs57451826	11	130294693	0.884615	0.143772
						rs2936516	8	6535422	0.693548	0.892552		rs76076344	11	130296630	0.884615	-0.544437
						rs4610751	8	9452088	0.822581	0.541602		rs73044822	11	130301560	0.769231	1.33331
						rs62493913	8	9464309	0.919355	-0.599552		rs35884319	11	130301659	0.358974	-1.46246
						rs4565462	8	9467354	0.935484	-1.1872		rs4936101	11	130305605	0.576923	1.54941
						rs13250838	8	9526345	0.887097	-0.612417		rs903023	11	130307440	0.576923	1.54941
						rs7015700	8	9527707	0.806452	0.508176		rs10894199	11	130308879	0.730769	0.205601
						rs4427176	8	9533399	0.887097	0.26934		rs10791077	11	130309928	0.692308	0.2244
						rs2454016	8	104111910	0.596774	0.00258661		rs923075	11	130311545	0.641026	0.827456
						rs16870072	8	104112609	0.725806	-1.16853		rs2016043	11	130312065	0.794872	-0.962685
						rs7825005	8	104113219	0.887097	-1.07013		rs903020	11	130312803	0.807692	-0.849358
						rs2454023	8	104115580	0.677419	-1.96359		rs7937715	11	130313181	0.794872	-0.928623
						rs2454025	8	104116112	0.677419	-1.96359		rs10736583	11	130313752	0.807692	-0.8477
						rs979671	8	104117437	0.596774	-0.529006		rs59473414	11	130313834	0.846154	0.321755
						rs10111377	8	104121210	0.596774	0.423332		rs10894200	11	130321640	0.512821	1.90368
						rs2515173	8	104121274	0.5	0.729287		rs11827019	11	130322464	0.512821	1.90368
						rs964166	8	104122683	0.33871	0.265395		rs7109513	11	130323805	0.653846	0.830946
						rs983674	8	104124629	0.612903	-1.35623		rs74381175	11	130326664	0.948718	0.986372
						rs10960592	9	12319300	0.741935	0.0445237		rs7112698	11	130330051	0.333333	-1.05355
						rs10960614	9	12352035	0.274194	-0.192388		rs11601847	11	130330518	0.769231	0.0699599
						rs10960616	9	12352971	0.274194	-0.397644		rs2279568	11	130337856	0.897436	0.410612
						rs7863513	9	12352992	0.629032	1.27874		rs2279569	11	130338005	0.897436	0.410612
						rs1331351	9	12356314	0.822581	1.95596		rs17245120	13	31319133	0.910256	0.584839
						rs4628342	9	12359563	0.483871	0.314807		rs17245204	13	31323988	0.910256	0.557301
						rs75908443	9	12359984	0.887097	-0.691618		rs9285076	13	31343923	0.807692	0.224872
						rs1412074	9	12363134	0.612903	0.575006		rs4429158	13	31344392	0.807692	-0.0906946
						rs12338989	9	12364718	0.612903	0.628941		rs79621306	13	31346013	0.948718	1.347
						rs1929425	9	12367988	0.516129	-0.563717		rs9315054	13	31346255	0.782051	-0.119206
						rs10809762	9	12370395	0.516129	-0.887982		rs9315058	13	31349356	0.782051	-0.113228
						rs1331367	9	12381912	0.870968	-0.272366		rs4769880	13	31351870	0.730769	0.673345
						rs1952692	9	12382539	0.290323	0.0165951		rs10870643	13	31363683	0.615385	1.36119
						rs10123440	9	12383180	0.225806	-0.330691		rs9315066	13	31370444	0.230769	0.294858
						rs1411941	9	12385280	0.709677	-0.239988		rs9315067	13	31370547	0.576923	0.912512
						rs10960651	9	12387112	0.774194	0.122582		rs4769064	13	31371837	0.525641	-0.438966
						rs7469693	9	12387932	0.209677	-0.0852479		rs4769890	13	31371845	0.423077	0.445889
						rs1928868	9	12388022	0.774194	0.119946		rs4769065	13	31372019	0.782051	-0.597081
						rs10960656	9	12391091	0.516129	-0.969693		rs11147445	13	31384910	0.846154	-0.572444
						rs1999220	9	12394936	0.612903	0.73129		rs4772076	13	99057837	0.512821	0.167635
						rs76271044	9	12395379	0.387097	-1.05397		rs11618273	13	99058867	0.807692	-2.45161
						rs1360461	9	12397405	0.612903	0.73129		rs9517282	13	99059183	0.435897	-0.230637
						rs11791174	9	12398149	0.870968	-0.22276		rs3742141	13	99059793	0.551282	0.461079
						rs10756369	9	12401666	0.483871	0.913485		rs2291176	13	99062686	0.551282	0.461079
						rs1331346	9	12404591	0.887097	-0.135087		rs9584842	13	99067805	0.910256	-0.120492
						rs10116714	9	12407578	0.887097	-0.135087		rs2274058	13	99069380	0.730769	-0.844944
						rs13284701	9	12414965	0.693548	0.404108		rs7329659	13	99074563	0.653846	-0.116644
						rs7871312	9	12421476	0.516129	-1.32451		rs9582230	13	99078438	0.679487	-0.644335
						rs12683218	9	12421929	0.306452	-0.657536		rs7996944	13	99078763	0.602564	0.105741
						rs10491747	9	12425767	0.580645	1.35675		rs3825435	13	99081097	0.615385	-0.403826
						rs1999380	9	12442019	0.532258	1.62858		rs3783010	13	99081505	0.666667	-0.0375864
						rs7860071	9	12443586	0.290323	-0.366539		rs1886091	13	99082874	0.641026	-0.308375
						rs1537181	9	12445143	0.83871	-0.953367		rs1886090	13	99082900	0.358974	-0.0878274
						rs10756372	9	12448743	0.709677	0.160836		rs11618969	13	99084044	0.551282	-1.39667
						rs10809779	9	12452348	0.532258	1.52601		rs7333410	13	99084088	0.705128	-0.352859
						rs10960672	9	12456576	0.548387	0.970699		rs9584845	13	99085522	0.846154	0.59319
						rs2150696	9	12464876	0.83871	1.37431
						rs1982295	9	80069828	0.612903	0.925656
						rs7032444	9	80071833	0.725806	-0.692681
						rs7030888	9	80074207	0.870968	0.0439897
						rs1547190	9	80075134	0.403226	-0.57167
						rs3780292	9	80075735	0.596774	0.388882
						rs3780293	9	80076247	0.677419	0.368318
						rs3824405	9	80076442	0.709677	0.0500966
						rs7862678	9	80077675	0.403226	0.0857558
						rs734469	9	80077953	0.564516	0.225094
						rs734468	9	80078016	0.516129	0.309029
						rs28587404	9	80079605	0.629032	-0.346133
						rs200378604	9	80080487	0.451613	-0.857295
						rs11145434	9	80080976	0.354839	0.163507
						rs2165962	9	80081202	0.580645	-0.14566
						rs994362	9	80087031	0.419355	0.187319
						rs17348541	9	80109558	0.935484	-0.579121
						rs7029884	9	80109669	0.532258	0.108455
						rs10781441	9	80110333	0.580645	-0.282045
						rs2889774	9	80112213	0.387097	0.0687969
						rs7047853	9	80115740	0.564516	0.0478801
						rs7047335	9	80122571	0.564516	0.0287731
						rs7863999	9	110901598	0.935484	-0.0309393
						rs7027772	9	110929605	0.612903	-1.1361
						rs7022714	9	110950572	0.758065	1.06537
						rs550891	9	110954663	0.709677	-0.700854
						rs34979687	9	110955816	0.854839	0.865307
						rs73519673	9	110956208	0.854839	0.865307
						rs75802750	9	110956500	0.887097	0.621884
						rs501345	9	110977231	0.66129	-0.685264
						rs655655	9	110977335	0.645161	-0.584593
						rs73519690	9	110977528	0.854839	0.6804
						rs1571802	9	124374896	0.774194	-0.299111
						rs74813528	9	124377421	0.774194	-0.410364
						rs1984035	9	124379788	0.33871	-0.891818
						rs871214	9	124394575	0.758065	-0.207836
						rs3740862	11	94862288	0.887097	-0.655344
						rs607666	11	94865011	0.790323	-0.243583
						rs533669	11	94865068	0.790323	-0.243583
						rs626246	11	94869435	0.806452	0.148159
						rs12099388	11	94872070	0.887097	-0.988877
						rs496397	11	94877363	0.790323	-0.440984
						rs7105821	11	94877800	0.935484	0.262886
						rs75887387	11	94880125	0.806452	0.614593
						rs11601341	11	94887947	0.370968	-0.0380967
						rs618320	11	94888785	0.758065	-0.693622
						rs747249	11	130271647	0.258065	-1.0693
						rs56123369	11	130272438	0.919355	0.401746
						rs4936099	11	130280725	0.258065	-1.23636
						rs2291346	11	130281181	0.919355	1.09121
						rs10894195	11	130283749	0.645161	1.3578
						rs7106106	11	130284344	0.854839	-0.297525
						rs12576846	11	130288150	0.887097	0.316759
						rs3781761	11	130292845	0.758065	0.315415
						rs56063990	11	130293150	0.919355	0.821279
						rs1552330	11	130293894	0.645161	1.56227
						rs73044813	11	130294327	0.919355	0.813368
						rs57451826	11	130294693	0.887097	0.654327
						rs3758822	11	130299985	0.903226	-0.206082
						rs73044822	11	130301560	0.822581	2.44852
						rs35884319	11	130301659	0.370968	-1.39644
						rs10791077	11	130309928	0.612903	1.05968
						rs923075	11	130311545	0.612903	1.05968
						rs2016043	11	130312065	0.677419	0.227056
						rs903020	11	130312803	0.709677	-0.168116
						rs7937715	11	130313181	0.677419	0.302271
						rs10736583	11	130313752	0.709677	-0.165674
						rs7112698	11	130330051	0.387097	-1.38328
						rs9578196	13	31311557	0.806452	0.107074
						rs4769871	13	31312508	0.83871	-0.421221
						rs4769873	13	31312689	0.822581	-0.0533755
						rs17074998	13	31334628	0.887097	-1.45953
						rs9578200	13	31343864	0.806452	-0.0964299
						rs9285076	13	31343923	0.758065	-0.095467
						rs4429158	13	31344392	0.806452	0.363427
						rs4769880	13	31351870	0.709677	0.280512
						rs9551971	13	31359477	0.774194	-0.516543
						rs10870643	13	31363683	0.596774	1.11601
						rs9315067	13	31370547	0.580645	0.686163
						rs4769064	13	31371837	0.516129	0.0718189
						rs4769890	13	31371845	0.435484	0.0207546
						rs4769065	13	31372019	0.854839	0.0485498
						rs11147445	13	31384910	0.822581	-0.0389852
						rs9517283	13	99063471	0.854839	-0.120647
						rs7323690	13	99065164	0.83871	0.316853
						rs9584842	13	99067805	0.919355	0.424808
						rs12429460	13	99068255	0.903226	0.701994
						rs2274058	13	99069380	0.790323	0.331118
						rs7329659	13	99074563	0.758065	0.789802
						rs3783013	13	99080642	0.935484	0.0509337
						rs3783010	13	99081505	0.774194	0.536118
						rs3783009	13	99081525	0.935484	0.266277
						rs7331625	13	99084022	0.258065	-0.352765
						rs11618969	13	99084044	0.564516	-0.794779
						rs8000488	13	99084496	0.564516	-0.420035
